# Supplementary material for: p300 suppresses the transition of myelodysplastic syndromes to acute myeloid leukemia
Source: JCI Insight. 2021 Oct 8;6(19):e138478. doi: 10.1172/jci.insight.138478 (PMC8525640; doi:10.1172/jci.insight.138478)
Supplement: Supplemental tables 1-5 [file jciinsight-6-138478-s305.xlsx]

## Sheet: Table 1
Genes annotated to gained H3K27ac peaks in p300Δ/ΔTet2-/-	Genes annotated to lost H3K27ac peaks in p300Δ/ΔTet2-/-
Pcmtd1	Mrpl15
Sgk3	Lypla1
Snord87	Lypla1
Arfgef1	Rrs1
Gm17644	Rrs1
Tram1	2610203C22Rik
Tram1	Vcpip1
Gm5523	Sgk3
Rdh10	Sgk3
Tmem70	Mcmdc2
Bend6	Arfgef1
Dst	Arfgef1
Prss39	Arfgef1
Hs6st1	Arfgef1
Tmem131	Ncoa2
4930594C11Rik	Ncoa2
Rev1	Ncoa2
Rpl31	Tram1
Rnf149	Lactb2
Creg2	Eya1
Rfx8	Ube2w
Map4k4	Paqr8
Il1rl2	Paqr8
Il18r1	Efhc1
Il18rap	Tram2
Tmem182	Mir30c-2
Nck2	Smap1
Cavin2	Prim2
Myo1b	Prim2
Stat1	Prim2
Nab1	Prim2
Nemp2	Bag2
Mfsd6	Bag2
Inpp1	Ptpn18
Inpp1	Prss39
Stk17b	Hs6st1
Mir7681	Hs6st1
Ankrd44	Neurl3
Plcl1	Lman2l
Orc2	Lman2l
Trak2	Cnnm3
Cdk15	Zap70
Gm973	Tmem131
Ctla4	Tmem131
Klf7	Tmem131
Plekhm3	Tmem131
Erbb4	Inpp4a
Ikzf2	Inpp4a
Ikzf2	Inpp4a
Bard1	Inpp4a
Smarcal1	4930594C11Rik
Tns1	4930594C11Rik
Arpc2	4930594C11Rik
Arpc2	Mgat4a
Arpc2	Tsga10
Arpc2	Eif5b
Glb1l	Rev1
Cul3	Rev1
Pid1	Aff3
A530032D15Rik	Pdcl3
Sp110	Tbc1d8
Sp100	Tbc1d8
Inpp5d	Tbc1d8
Usp40	Rnf149
Glrp1	Rnf149
Ackr3	Rfx8
Ackr3	Rfx8
Lrrfip1	Rfx8
Ramp1	Rfx8
Ube2f	Rfx8
Erfe	Map4k4
Per2	Il1rl1
Olfr1414	Il18r1
Cops9	Il18r1
Rnpepl1	Mfsd9
Kif1a	Mfsd9
Stk25	Mrps9
Fam174a	Tgfbrap1
D1Ertd622e	Nck2
Mir3473f	Nck2
Bcl2	Nck2
Mir6346	Nck2
Sctr	Nck2
Ddx18	Nck2
Actr3	Slc40a1
Mgat5	Myo1b
Mgat5	Stat4
Tmem163	Stat4
Tmem163	Stat1
Mapkapk2	Asnsd1
Mapkapk2	Mir7681
Avpr1b	Mir7681
Nuak2	Ankrd44
Ppp1r15b	Ankrd44
Ppp1r15b	Ankrd44
Sox13	Ankrd44
Sox13	Ankrd44
Chit1	Hspe1
Adipor1	Rftn2
Mgat4e	Rftn2
Ppp1r12b	Plcl1
Csrp1	Hsfy2
Tmem9	Aox4
Camsap2	Aox2
Ptprc	Bzw1
Atp6v1g3	Cflar
Atp6v1g3	Casp8
Nek7	Casp8
Nek7	Trak2
Rgs2	Trak2
Rgs1	Trak2
Rgs1	Trak2
Pla2g4a	Stradb
Ivns1abp	Mpp4
Ivns1abp	Bmpr2
Fam129a	Cd28
1700025G04Rik	Nrp2
Smg7	Ino80d
Npl	Ino80dos
Rnasel	Ino80dos
Glul	Ino80dos
Ier5	Ino80dos
Tor1aip2	Snora41
Soat1	Mir6899
4930523C07Rik	Mir6899
Mir1927	Klf7
Rabgap1l	Klf7
Zbtb37	2810408I11Rik
Tex50	Fzd5
Fasl	Plekhm3
Fasl	Plekhm3
Fasl	Cryga
2810442N19Rik	Acadl
Dnm3os	Ikzf2
Selp	Ikzf2
Gm16548	Spag16
Xcl1	Bard1
4930568G15Rik	Mreg
Sft2d2	Mreg
Creg1	Mreg
Pou2f1	44259
Pou2f1	Mir6351
Pou2f1	Tns1
Pou2f1	Arpc2
Aldh9a1	Arpc2
Mgst3	Arpc2
Pbx1	Arpc2
Atf6	Gpbar1
Dusp12	Pnkd
Fcgr3	Tmbim1
Cfap126	Tmbim1
B4galt3	Ctdsp1
F11r	Stk36
F11r	Retreg2
F11r	Ptprn
Alyref2	Chpf
Ly9	Mir6352
Pex19	Mir6352
Mndal	Mir6352
Ifi203	Utp14b
Spta1	Wdfy1
Kmo	Fam124b
Hmga2-ps1	Dock10
Akt3	Dock10
Zbtb18	Dock10
2310043L19Rik	Dock10
1700016C15Rik	Dock10
Itpkb	Dock10
Gm5069	Dock10
Gm5069	Agfg1
Gm5069	Agfg1
Stum	Agfg1
Mir6904	A630001G21Rik
Lin9	A630001G21Rik
Lefty2	A630001G21Rik
Nvl	Mir8096
Fbxo28	Armc9
Capn2	Armc9
Capn2	B3gnt7
Mia3	B3gnt7
1700056E22Rik	Nmur1
Hlx	Nmur1
44257	Nmur1
C130074G19Rik	Nmur1
Snora36b	Ptma
Bpnt1	Inpp5d
9330162B11Rik	Inpp5d
Ptpn14	Inpp5d
Smyd2	Atg16l1
Ppp2r5a	Dgkd
Dtl	Dgkd
Dtl	Dgkd
Nek2	Dgkd
Traf5	Dgkd
Hhat	Dgkd
Plxna2	Dgkd
Cd34	Ugt1a6a
Rmnd1	Hjurp
Esr1	Arl4c
Myct1	Arl4c
Ipcef1	Arl4c
Ipcef1	1700067G17Rik
Lrp11	Agap1
Ppil4	Gbx2
Zc3h12d	Lrrfip1
Ust	Lrrfip1
Ust	Lrrfip1
Ust	Lrrfip1
Ust	Lrrfip1
Epm2a	Lrrfip1
Utrn	Ramp1
Pex3	Ramp1
Pex3	Ramp1
Gm20125	Hes6
Cited2	Asb1
Ect2l	Hdac4
Ccdc28a	Hdac4
Nhsl1	Hdac4
Gm20139	Olfr1414
Ifngr1	Otos
Map3k5	Gpc1
Map7	Gpc1
Map7	Gpc1
Map7	Gpc1
Pde7b	Dusp28
Ahi1	Gpr35
Ahi1	Atg4b
Myb	Dtymk
Hbs1l	1700063A18Rik
Sgk1	D1Ertd622e
Sgk1	D1Ertd622e
Stx7	1810006J02Rik
L3mbtl3	1810006J02Rik
Arhgap18	Rnf152
Ncoa7	Zcchc2
Tspyl4	Zcchc2
Marcks	Zcchc2
Fyn	Phlpp1
Mfsd4b4	Mir3473f
Cdk19	Mir3473f
Cdk19	Serpinb11
Cdk19	Serpinb2
Slc22a16	Tsn
Slc22a16	Nifk
Foxo3	Clasp1
Foxo3	Clasp1
Scml4	Tmem185b
Scml4	Dbi
Scml4	Dbi
1700027J07Rik	Steap3
4933404K13Rik	Marco
Prep	Actr3
Prep	Slc35f5
Hace1	Mgat5
Sim1	Mgat5
Gopc	Mgat5
Fam184a	Mgat5
Man1a	Mgat5
Smpdl3a	2900009J06Rik
Lims1	2900009J06Rik
Lims1	Ccnt2
Lims1	Rab3gap1
Lims1	Dars
Sh3rf3	Dars
Ddit4	Cxcr4
Spock2	Cxcr4
Chst3	Cxcr4
Psap	Cxcr4
Psap	Cxcr4
Cdh23	Cxcr4
Slc29a3	Cd55b
Sgpl1	Cd55b
Tbata	Cd55b
Srgn	Cd55b
Tet1	AA986860
Tet1	Mapkapk2
Dnajc12	Mapkapk2
Gm31763	Mapkapk2
Egr2	Mapkapk2
Cabcoco1	Mapkapk2
Ccdc6	Dyrk3
Bicc1	Dyrk3
Adora2a	Ctse
Upb1	Ctse
Ggt1	Rab7b
Gstt3	Slc45a3
Gstt2	Slc45a3
Derl3	Nuak2
Prmt2	Nuak2
2610028H24Rik	Tmcc2
Slc19a1	Tmcc2
Prtn3	Tmcc2
Arid3a	Dstyk
Mum1	Dstyk
Klf16	Plekha6
Dot1l	Plekha6
Lmnb2	Zc3h11a
Nfic	Atp2b4
AU041133	Atp2b4
Zfp938	Atp2b4
1700028I16Rik	Optc
Mterf2	Optc
Fbxo7	Btg2
Fbxo7	Ppfia4
4930486F22Rik	Klhl12
Timp3	Klhl12
Syn3	Rabif
Pah	Kdm5b
Anks1b	Ppp1r12b
Tmpo	Arl8a
Cdk17	Arl8a
Gm17745	Nav1
Mir7688	Nav1
Gm15915	Csrp1
Tmcc3	Csrp1
Tmcc3	Gm15850
Plxnc1	Kif21b
Eea1	5730559C18Rik
Eea1	Zfp281
4930459C07Rik	Mir181a-1
Atp2b1	Mir181a-1
Poc1b	Nek7
Galnt4	4930596I21Rik
Ppp1r12a	4930596I21Rik
Ppp1r12a	B3galt2
Ppp1r12a	B3galt2
Zdhhc17	Cdc73
Nap1l1	Rgs2
Gm20758	Rgs2
Tph2	Rgs1
Rab3ip	Rgs1
4933412E12Rik	Tpr
Cct2	C730036E19Rik
Frs2	Ivns1abp
Lyz2	Rnf2
Lyz1	Fam129a
Cpsf6	Fam129a
Rap1b	Edem3
Rap1b	1700025G04Rik
4933411E08Rik	Rgl1
4933411E08Rik	Rgl1
Helb	Apobec4
Llph	Ncf2
Mir763	Ncf2
Tbc1d30	Ncf2
Rassf3	Smg7
Tbk1	Npl
Xpot	Mir8114
Mir8104	Ier5
Slc16a7	Ier5
B4galnt1	Stx6
R3hdm2	Xpr1
Lrp1	Acbd6
Nemp1	Qsox1
Il23a	Cep350
Cs	Tor1aip2
Smarcc2	Fam163a
Pik3ip1	Soat1
Mtmr3	Soat1
Mtmr3	Abl2
Rps15a-ps6	Abl2
Zmiz2	Abl2
H2afv	Fam20b
Ccm2	Fam20b
Tns3	Ralgps2
4930512M02Rik	Ralgps2
Ikzf1	Ralgps2
Ikzf1	Ralgps2
1700042O10Rik	Cryzl2
Plek	Cryzl2
Cnrip1	Brinp2
Cnrip1	4930523C07Rik
Meis1	4930523C07Rik
Meis1	4930523C07Rik
Meis1	Mir1927
Meis1	Mir1927
Meis1	Rabgap1l
Meis1	Rabgap1l
Meis1	Rabgap1l
Meis1	Fasl
Cep68	Suco
Lgalsl	Suco
Peli1	Suco
Ehbp1	Sell
B3gnt2	Sell
B3gnt2	Sell
Bcl11a	F5
Bcl11a	Slc19a2
Bcl11a	Blzf1
Bcl11a	Xcl1
4933430M04Rik	Dcaf6
Vrk2	Rcsd1
Ccdc88a	Rcsd1
Eml6	Rcsd1
Gpr75	Rcsd1
Bod1	Rcsd1
D630024D03Rik	Pou2f1
Nsg2	Tada1
Nprl3	Fmo9
Nprl3	Fmo9
Ubtd2	Fmo9
Stk10	Uck2
Lcp2	Uck2
Lcp2	Mir6347
Dock2	Aldh9a1
Rnf145	Mgst3
Rnf145	Lrrc52
Clint1	Lmx1a
Adam19	Rgs5
Snord96a	3110045C21Rik
Trim41	Uap1
Gm5431	Sh2d1b1
Mapk9	Nos1ap
Tbc1d9b	Nos1ap
Mir804	Atf6
Adamts2	Fcrla
Adamts2	Fcgr2b
Sar1b	Fcgr2b
Jade2	Fcgr4
Vdac1	Fcgr4
Sowaha	Fcgr3
44447	Cfap126
Irf1	Cfap126
Gm12216	Fcer1g
Slc22a5	Alyref2
Rapgef6	Cd244
Fam114a2	Cd244
Larp1	Ly9
Gemin5	Ly9
Irgm2	Ly9
Hist3h2ba	Mir7683
1700007J10Rik	Slamf1
Mprip	Cd84
Pemt	Cd84
Rai1	Cd84
Tom1l2	Slamf6
Tnfrsf13b	Igsf8
Usp22	Pigm
Cenpv	Cfap45
Lrrc75a	4933439K11Rik
Mmgt2	Aim2
9630013K17Rik	Aim2
Pik3r5	Opn3
Arhgef15	Cep170
Pfas	Akt3
Ctc1	Zbtb18
Per1	Zbtb18
Hes7	2310043L19Rik
Sat2	1700016C15Rik
Gps2	Kif26b
Alox12	Kif26b
Alox12	Kif26b
Mink1	Kif26b
Mink1	Smyd3
Mink1	Smyd3
Mink1	Smyd3
Spns2	Tfb2m
Spns3	Cnst
P2rx1	Cnst
P2rx1	Ahctf1
Cluh	Itpkb
Cluh	Parp1
Mnt	Acbd3
Mnt	Acbd3
Mir684-1	Acbd3
Slc43a2	Tmem63a
Crk	Wdr26
Rph3al	Lbr
1700016K19Rik	Enah
Vps53	Fbxo28
Abr	Capn2
Abr	Capn2
Abr	Capn2
Ssh2	Capn8
Abhd15	Capn8
Abhd15	Mia3
Mir451b	Mia3
Fam222b	1700056E22Rik
Pigs	1700112H15Rik
Slc13a2	1700112H15Rik
Ksr1	1700112H15Rik
Wsb1	1700112H15Rik
Nf1	4930488B22Rik
Evi2b	4930488B22Rik
Slfn2	Hlx
Ccl9	C130074G19Rik
Pigw	Rab3gap2
Appbp2os	Iars2
Bcas3os2	Bpnt1
Mir21a	5033404E19Rik
Vmp1	Ush2a
Ypel2	Kctd3
Ypel2	Cenpf
Tex14	Cenpf
Supt4a	Ptpn14
Mpo	Smyd2
Srsf1	Smyd2
Msi2	Atf3
Msi2	Atf3
Akap1	Atf3
Trim25	Tmem206
Stxbp4	Tmem206
Utp18	Tmem206
Nme2	Ppp2r5a
Wfikkn2	Ppp2r5a
Lrrc59	Ppp2r5a
Ppp1r9b	Dtl
Gngt2	Dtl
Hoxb5os	Ints7
Mir10a	Traf5
Hoxb4	Rcor3
Tbx21	1700065J18Rik
Tbx21	Diexf
Socs7	Irf6
Socs7	Traf3ip3
Lasp1	Traf3ip3
Arl5c	Lamb3
Arl5c	Cd34
Nr1d1	Cd34
Msl1	H60c
Cdc6	Mthfd1l
Top2a	Mthfd1l
Atp6v0a1	Akap12
Tubg2	Akap12
Rundc1	Akap12
Tmem101	Zbtb2
Slc4a1	Rmnd1
Slc4a1	Esr1
Bloodlinc	Esr1
Bloodlinc	Syne1
Grn	Syne1
Fmnl1	Syne1
Map3k14	Syne1
Map3k14	Syne1
Arhgap27	Syne1
Kansl1	Syne1
Kansl1	Syne1
Kansl1	Myct1
Myl4	Myct1
Itgb3	Myct1
Itgb3	Myct1
Tlk2	Ipcef1
Mrc2	Ipcef1
Taco1	Cnksr3
Icam2	Ulbp1
Tex2	Ulbp1
Tex2	Ulbp1
Tex2	Nup43
Bptf	Mir5104
Pitpnc1	Tab2
Pitpnc1	Stxbp5
Prkca	Adgb
Cep112	Adgb
Arsg	Adgb
2610035D17Rik	Adgb
2610035D17Rik	Adgb
Sstr2	Utrn
Cog1	Utrn
Cd300lb	Utrn
Cd300lf	Utrn
Grin2c	B230208H11Rik
Atp5h	Stx11
Atp5h	Phactr2
Grb2	Phactr2
Grb2	Hivep2
Itgb4	C330004P14Rik
Wbp2	Gm20125
Ten1	Gm20125
Tnrc6c	Heca
Tha1	Heca
Timp2	Reps1
Cant1	Reps1
Mir5098	Nhsl1
Chmp6	Nhsl1
Baiap2	Perp
Bahcc1	Tnfaip3
P4hb	Tnfaip3
Fasn	Tnfaip3
Cd7	Tnfaip3
Zfp750	Gm20139
Metrnl	Gm20139
Dnmt3aos	Ifngr1
Ncoa1	Ifngr1
Itsn2	Ifngr1
Mfsd2b	Ifngr1
Smc6	Ifngr1
4921511I17Rik	Ifngr1
Mycn	Ifngr1
Lpin1	Map3k5
Lpin1	Map3k5
Atp6v1c2	Map7
Asap2	Map7
Itgb1bp1	Map7
Adam17	Map7
Rrm2	Map7
Mboat2	Map7
Gm17746	Mir6413
Gm29687	Mir6413
Hbp1	Mtfr2
Prkar2b	Mtfr2
Prkar2b	Pde7b
Prkar2b	Pde7b
Efcab10	Ahi1
Snx13	Myb
9130015A21Rik	Sgk1
9130015A21Rik	Tbpl1
Tspan13	Snord100
Agmo	Stx7
Scfd1	Stx7
Hectd1	Stx7
Arhgap5	Enpp3
1700104L18Rik	Enpp3
Gm7550	Mir6905
Baz1a	Akap7
Ralgapa1	Akap7
NA	Akap7
Klhl28	Epb41l2
Nemf	Epb41l2
Vcpkmt	L3mbtl3
Sos2	Gm8709
Nin	Arhgap18
Frmd6	Cenpw
Pcnx4	Ncoa7
Six4	Rnf217
Slc38a6	Dse
Snapc1	Hdac2
Snapc1	Marcks
Sgpp1	Marcks
Akap5	Fyn
Plekhg3	Fyn
Churc1	Traf3ip2
Max	Slc16a10
Max	Slc16a10
Fut8	Slc16a10
Fut8	Rpf2
Pigh	Cdk19
Actn1	Cdk19
Map3k9	Cdk19
Pcnx	Cdk19
Sipa1l1	Slc22a16
Dpf3	Slc22a16
Acot6	Slc22a16
Syndig1l	Cdc40
D030025P21Rik	Zbtb24
Fcf1	Smpd2
Pgf	5730435O14Rik
Nek9	Ccdc162
Fos	Sesn1
Vash1	Armc2
Lrrc74a	Armc2
Irf2bpl	Armc2
1700019M22Rik	Foxo3
Galc	Foxo3
4930474N09Rik	Foxo3
Foxn3	Afg1l
Gm10432	Nr2e1
Ttc7b	Sec63
Ccdc88c	Scml4
Lgmn	Scml4
Lgmn	Scml4
Mir1936	Bend3
Itpk1	Cd24a
Itpk1	Cd24a
Otub2	F830002L21Rik
Ak7	F830002L21Rik
Evl	F830002L21Rik
Wdr25	1700027J07Rik
Ppp2r5c	1700027J07Rik
2810029C07Rik	Mir1929
Zbtb42	Prdm1
Pld4	Prdm1
Adam6b	Prep
Adam6b	Hace1
Gdi2	Lilr4b
Net1	Nus1
Net1	Pln
Mtr	Cep85l
Heatr1	Mcm9
Ero1lb	Fam184a
Ero1lb	Man1a
Gli3	Gm16998
Inhba	Msl3l2
Amph	Gja1
Amph	Gja1
Elmo1	4930467K11Rik
Elmo1	Smpdl3a
Trim27	44449
Zfp184	Sowahc
Hist1h4h	P4ha1
Hist1h3f	P4ha1
Hist1h3e	Pla2g12b
Carmil1	Oit3
Cmah	Oit3
Ripor2	Mcu
Gm11346	Mcu
Ripor2	Micu1
Ripor2	Micu1
Ripor2	Dnajb12
2610307P16Rik	Dnajb12
Cdkal1	Dnajb12
Mboat1	Dnajb12
Mboat1	Dnajb12
Irf4	Dnajb12
Exoc2	Dnajb12
Gmds	Ddit4
Serpinb6b	Ddit4
Serpinb9	Ddit4
Tubb2a	Ddit4
Psmg4	Psap
Lyrm4	Psap
Rreb1	Psap
Rreb1	Vsir
Rreb1	Vsir
Rreb1	Cdh23
Ssr1	Cdh23
Gcnt2	Cdh23
Gcnt2	Slc29a3
Gcnt2	Slc29a3
Gcnt2	Pldi
Tmem14c	Lrrc20
Hivep1	Aifm2
Edn1	Tspan15
Edn1	Tacr2
Ranbp9	Hk1
Cd83	Hk1
A330076C08Rik	Hk1
1700029N11Rik	Hk1
Dtnbp1	Hk1
Gmpr	Hk1
Kif13a	Hk1
Fam120aos	Srgn
Ninj1	Srgn
Cenpp	Srgn
Iars	Srgn
Cks2	Kif1bp
Sema4d	Kif1bp
Sema4d	Kif1bp
H2afy	Ddx21
1700066J03Rik	Ddx50
Ubqln1	Ccar1
Zcchc6	Tet1
Ctla2a	Herc4
Gm5141	Gm31763
Fancc	Jmjd1c
Fancc	Jmjd1c
Ptch1	Reep3
Zfp65	Jmjd1c
Ice1	Nrbf2
Lpcat1	Nrbf2
Lpcat1	Nrbf2
Erap1	Egr2
Glrx	Ado
Gpr150	Ado
Mctp1	Ado
Mef2c	Zfp365
Mef2c	Arid5b
Atg10	Arid5b
Ssbp2	Arid5b
Homer1	Rhobtb1
Lhfpl2	Rhobtb1
Wdr41	Ank3
F2r	Ank3
F2r	Mrln
Polk	Mrln
Polk	Cisd1
Fam169a	Gnaz
Enc1	Bcr
Arhgef28	Bcr
Arhgef28	Adora2a
Btf3	Ggt1
Fcho2	Cabin1
Fcho2	Cabin1
1700024P04Rik	Gstt2
2310020H05Rik	Gm5134
Ptcd2	Zfp280b
Bdp1	Prmt2
Marveld2	S100b
Pik3r1	Lss
Cd180	Lss
Cd180	Pcbp3
Mast4	Gm10941
Nln	Pofut2
Rnf180	Itgb2
Ipo11	Itgb2
Dimt1	Itgb2
3830408C21Rik	Ube2g2
AI197445	Trpm2
Zswim6	Trpm2
Smim15	Dnmt3l
Pde4d	Icosl
Pde4d	Icosl
Mir1904	D10Jhu81e
Map3k1	Trappc10
Il6st	Trappc10
4921509O07Rik	Trappc10
Snx18	Pdxk
Arl15	Cdc34
Mocs2	Bsg
Emb	Rnf126
Mrps30	Fstl3
BC147527	Fstl3
Pxk	Prss57
Pxk	Ptbp1
Thrb	Elane
Kcnk5	Med16
Nudt13	Arid3a
Nudt13	Arid3a
Dnajc9	Wdr18
Cfap70	Tmem259
Camk2g	Cnn2
Samd8	Abca7
Mir3075	Arhgap45
Slmap	Polr2e
Arhgef3	Gpx4
Fam208a	Sbno2
Fam208a	Sbno2
Mir3076	Sbno2
Prkcd	Sbno2
Tmem110	Atp5d
Btd	Midn
Ankrd28	Midn
Galnt15	Cirbp
Wapl	Cirbp
Sh2d4b	Mum1
Ptger2	Dazap1
Lgals3	Dazap1
Atg14	Mex3d
Gm6498	Mbd3
Ttc5	Tcf3
Tep1	Klf16
Zfp219	Mir6912
Rpgrip1	Mknk2
Rpgrip1	Mknk2
Olfr1507	Ap3d1
Cebpe	Dot1l
Myh7	Dot1l
Pck2	Jsrp1
Eef1akmt1	Oaz1
Zdhhc20	Sppl2b
1700109G14Rik	Gadd45b
Arl11	Gng7
Kpna3	Slc39a3
Trim13	Sgta
Dleu2	Thop1
Dleu7	Zbtb7a
Dleu7	Zbtb7a
Prss52	Pias4
Kif13b	Dapk3
Hmbox1	Tjp3
Zfp395	Mfsd12
Pnoc	Mir1191b
Ptk2b	Mir1191b
Ptk2b	Nfic
1700001G11Rik	Gna15
Bnip3l	Tle2
Mir6539	BC025920
Egr3	Ankrd24
Ccar2	Ankrd24
Sorbs3	Zfp938
Piwil2	Hcfc2
Gfra2	Hcfc2
Gm9199	Nfyb
Rcbtb2	Chst11
Itm2b	Chst11
Lrch1	Chst11
Lrch1	Chst11
Lcp1	Slc41a2
Zc3h13	Slc41a2
Dnajc15	Washc4
Dnajc15	Appl2
Elf1	Appl2
Elf1	Appl2
Mzt1	Ckap4
Mzt1	Ckap4
Rnf219	Ckap4
Ndfip2	Polr3b
Stk24	Polr3b
Stk24	Polr3b
Gpr18	Polr3b
Gpr18	Ric8b
Pcca	Cry1
Tmtc4	Btbd11
BC037032	Pwp1
Card6	Pwp1
Fyb	Fbxo7
Nipbl	Fbxo7
Nadk2	Nt5dc3
Nadk2	Gnptab
Spef2	Chpt1
Mtmr12	Utp20
Pdzd2	Gas2l3
Pdzd2	Uhrf1bp1l
Basp1	Uhrf1bp1l
Retreg1	Uhrf1bp1l
Otulin	Tmpo
Otulin	Tmpo
Fam105a	Cdk17
Trio	Cdk17
Ankrd33b	Cdk17
Sdc2	Cdk17
Kcns2	Cdk17
Grhl2	Cdk17
Ubr5	Mir7688
Ubr5	Lta4h
Oxr1	Lta4h
Angpt1	Tmcc3
Klhl38	Cep83
9930014A18Rik	Plxnc1
Gsdmcl2	Plxnc1
Fam49b	Plxnc1
Fam49b	Plxnc1
Asap1	Plxnc1
Asap1	Plxnc1
Lrrc6	Plxnc1
Lrrc6	Ube2n
Sla	Nudt4
Ndrg1	4930459C07Rik
Ago2	4930459C07Rik
Dennd3	4930459C07Rik
Ptp4a3	4930459C07Rik
Mroh6	Atp2b1
Ccdc166	Atp2b1
Oplah	Atp2b1
Mir6954	Atp2b1
Arhgap39	Poc1b
Myh9	Gm20110
Myh9	Kitl
Ift27	Kitl
Mpst	Otogl
Tmprss6	Ppp1r12a
Il2rb	Syt1
Maff	Zdhhc17
Dnal4	Zdhhc17
Cbx6	Osbpl8
Apobec3	Osbpl8
Apobec3	Osbpl8
Atf4	Osbpl8
Enthd1	Osbpl8
Enthd1	Osbpl8
Tnrc6b	Osbpl8
Tnrc6b	Osbpl8
Mkl1	Osbpl8
Mir3080	Nap1l1
Mir3080	Phlda1
Mcat	4933440J02Rik
Ttll12	4933440J02Rik
Nup50	Glipr1
Fam118a	Glipr1
Gtse1	Glipr1
Gramd4	Glipr1
Fam19a5	Tbc1d15
Brd1	Rab21
Plxnb2	Kcnmb4
Dennd6b	Cnot2
Ppp6r2	Cnot2
Gxylt1	Cct2
Gxylt1	Frs2
Ano6	Frs2
Scaf11	Frs2
Slc38a1	Cpsf6
Slc38a2	Mdm2
Pfkm	Rap1b
Arf3	Rap1b
Tuba1b	4933411E08Rik
Tuba1c	4933411E08Rik
Slc11a2	Mdm1
Pou6f1	Mdm1
Pou6f1	Mdm1
Krt80	Mdm1
Mfsd5	Mdm1
Mfsd5	Mdm1
Espl1	Mdm1
Naa60	Dyrk2
Adcy9	1700064J06Rik
Nmral1	1700064J06Rik
Rbfox1	Grip1
Abat	Irak3
Usp7	Irak3
Usp7	4921513I03Rik
Emp2	4921513I03Rik
Tvp23a	Gm15910
Dexi	Tbc1d30
Socs1	Tbc1d30
Socs1	Gns
Gm4262	Gns
Snx29	Gns
Snx29	Rassf3
Shisa9	Rassf3
1700003L19Rik	Rassf3
Ercc4	Tmem5
Ntan1	Gm4489
Abcc1	Mir8104
Mcm4	Mir8104
2610318N02Rik	Mirlet7i
Sdf2l1	Mirlet7i
Gnb1l	Slc16a7
Abcc5	Slc16a7
Abcc5	4930484H19Rik
Eif4g1	Tsfm
Magef1	Mettl1
Senp2	Tspan31
Etv5	Os9
Dgkg	Os9
Gm1968	Os9
Gm1968	Os9
Fam43a	Pip4k2c
Xxylt1	Pip4k2c
Xxylt1	Ddit3
Xxylt1	Stac3
Dlg1	Lrp1
Pigz	Nab2
Zdhhc19	Nemp1
Zdhhc19	Zbtb39
Lrch3	Ptges3
Mir1947	Atp5b
Muc13	Timeless
Kalrn	Apon
Hacd2	Cs
Sema5b	Nabp2
Stfa3	Smarcc2
Cd86	Suox
Fbxo40	Rab5b
Polq	Dgka
BC031361	Dgka
Popdc2	Mmp19
Arhgap31	Cd63
Gm19522	Cd63
Gm15713	Cd63
Gm15713	Cd63
Gramd1c	Tespa1
Gramd1c	Pisd-ps1
Cfap44	Patz1
Cd200	Limk2
Cd47	Limk2
Cd47	Limk2
Cd47	Inpp5j
Cd47	Smtn
Gm6936	4921536K21Rik
Bbx	Dusp18
Bbx	Pes1
Bbx	Mtfp1
G730013B05Rik	Sf3a1
Nxpe3	Tbc1d10a
Rpl24	Tbc1d10a
Tomm70a	Hormad2
Filip1l	Hormad2
St3gal6	Mtmr3
St3gal6	Ap1b1
St3gal6	Ap1b1
Cggbp1	Emid1
Gbe1	Emid1
Nrip1	Emid1
Nrip1	Emid1
Nrip1	Kremen1
E330011O21Rik	Kremen1
E330011O21Rik	Xbp1
Mir155hg	Xbp1
Gart	Mrps24
Cryzl1	Dbnl
Itsn1	Gck
Itsn1	Camk2b
Cldn14	Camk2b
Dscam	Purb
Dscam	Purb
Pisd-ps2	Myo1g
Scaf8	Nacad
4930517M08Rik	Tbrg4
Ldhal6b	Tbrg4
Ldhal6b	Gm11978
Ldhal6b	Gm11981
Synj2	Tns3
4930452A19Rik	Tns3
Agpat4	Tns3
Wtap	Tns3
Zfp13	Tns3
Tnfrsf12a	Tns3
Eci1	Tns3
Nthl1	Tns3
Fahd1	Spata48
Hagh	4930512M02Rik
Chtf18	4930512M02Rik
Rab40c	4930512M02Rik
Pigq	4930512M02Rik
Nhlrc4	4930512M02Rik
Fam234a	Ikzf1
Fam234a	Ikzf1
Dusp1	Ikzf1
Ppard	Ikzf1
Trp53cor1	Ikzf1
Fgd2	Sec61g
Cmtr1	Fbxo48
Ccdc167	Plek
Zfand3	Ppp3r1
Glo1	Meis1
Dnah8	Spred2
Glp1r	Spred2
Abcg1	Actr2
Abcg1	Actr2
Abcg1	Actr2
Slc37a1	Sertad2
Sik1	Sertad2
Pdxk-ps	Sertad2
Pglyrp2	Aftph
Cyp4f16	Lgalsl
Cyp4f16	Peli1
Col11a2	Peli1
BC051537	Peli1
H2-DMb1	Vps54
H2-DMb1	Ugp2
H2-Aa	Ugp2
Prrt1	Ehbp1
Snord52	B3gnt2
Tcf19	B3gnt2
4833427F10Rik	B3gnt2
A930015D03Rik	B3gnt2
H2-T9	B3gnt2
H2-T3	B3gnt2
H2-M10.1	B3gnt2
H2-M3	B3gnt2
Adgrf4	B3gnt2
Cd2ap	Fam161a
Enpp5	Usp34
Runx2	Ahsa2
Runx2	Papolg
4930564C03Rik	Papolg
Slc29a1	Bcl11a
Zfp318	Bcl11a
Cul7	Bcl11a
Trerf1	Bcl11a
Trerf1	Bcl11a
1700001C19Rik	Bcl11a
Taf8	Bcl11a
Ccnd3	4933430M04Rik
Tfeb	5730522E02Rik
Tfeb	Fancl
Tfeb	Ccdc88a
Tfeb	Rtn4
Treml4	Rtn4
Treml1	Sptbn1
Lrfn2	Sptbn1
Rftn1	Sptbn1
Rftn1	D630024D03Rik
Btg3	Snrnp25
C330011F03Rik	Mpg
Satb1	Stk10
Gm20098	Fbxw11
Hdgfl2	Lcp2
Rfx2	Lcp2
Mllt1	Lcp2
Vav1	Lcp2
Fbxl17	Lcp2
Fbxl17	Foxi1
Ralbp1	Fam196b
Ralbp1	Fam196b
Mtcl1	Fam196b
Lpin2	Dock2
Emilin2	Dock2
Nlrc4	Gabrb2
Crim1	Mir146
Fez2	Fabp6
Fez2	Rnf145
Prkd3	Rnf145
Haao	Rnf145
Ppm1b	Gm12159
Rhoq	Gm12159
Msh6	Clint1
Svil	Mir8100
Svil	Cyfip2
Svil	Cyfip2
Zfp438	Trim7
Gm10125	Irgm1
Arhgap12	Irgm1
Mpp7	Gm5431
Esco1	Ifi47
Ttc39c	Ifi47
Hrh4	Ifi47
Ss18	Btnl9
Taf4b	Btnl9
Kctd1	Mgat1
Ttr	Mgat1
Gm15972	Scgb3a1
Slc25a46	Cnot6
Wdr33	Gfpt2
Epb41l4a	Mapk9
Reep5	Mapk9
Egr1	Mapk9
Hspa9	Rasgef1c
Slc23a1	Rnf130
Tmem173	Rnf130
Tmem173	Rnf130
Cxxc5	Tbc1d9b
Cxxc5	Tbc1d9b
Psd2	Tbc1d9b
Nrg2	Tbc1d9b
E230025N22Rik	Tbc1d9b
Cd14	Mrnip
Gm38667	Mgat4b
Mir6979	Maml1
Diaph1	Maml1
Rnf14	Maml1
Gnpda1	Mir804
Gnpda1	Rmnd5b
Ndfip1	D930048N14Rik
Commd10	Jade2
Dmxl1	Cdkn2aipnl
Tnfaip8	Cdkn2aipnl
Tnfaip8	Ppp2ca
Tnfaip8	Ppp2ca
Zfp608	Ppp2ca
Aldh7a1	Ppp2ca
44258	Tcf7
Myoz3	Tcf7
Slc26a2	Tcf7
1500015A07Rik	Tcf7
Afap1l1	Zcchc10
Adrb2	Sowaha
St8sia3os	44447
Fech	Il4
Mir122	Rad50
Malt1	Rad50
Afg3l2	Rad50
Ldlrad4	Irf1
Ldlrad4	Irf1
Mc2r	Irf1
Tcf4	Gm12216
Tcf4	Slc22a4
Tcf4	P4ha2
Rab27b	Cdc42se2
Mbd2	Gpx3
Smad4	Tnip1
Mbd1	Tnip1
Acaa2	Anxa6
Smad2	Gm2a
Pstpip2	Slc36a3
Kcng2	Slc36a3
Mbp	Gm12238
Zfp236	Fam114a2
4930445N18Rik	Larp1
Cyb5a	Larp1
Socs6	Cnot8
Socs6	Cnot8
Cd226	Cnot8
1700030N03Rik	Gemin5
Gm45928	Irgm2
Mir6985	Irgm2
Grk2	Zfp692
Pacs1	2210407C18Rik
Cfl1	Btnl10
Sipa1	Trim11
Rtn3	Trim11
Ganab	Trim11
Rom1	Snap47
Incenp	Nlrp3
Incenp	Mprip
Fth1	Mprip
Rab3il1	Nt5m
Fads3	Nt5m
Fads2	1810063I02Rik
Tkfc	Rai1
Slc15a3	Srebf1
Zp1	Gid4
Ms4a15	Llgl1
AW112010	Mief2
Ms4a6d	Smcr8
Ms4a3	Natd1
Osbp	Prpsap2
Osbp	Ulk2
Olfr1423	Ulk2
Tle4	Ulk2
Gnaq	Specc1
Vps13a	Specc1
1500015L24Rik	Adora2b
Zfand5	Zswim7
Gda	Ttc19
Tmem2	Pigl
Tjp2	Ubb
Pip5k1b	Trpv2
Vldlr	Snord65
Mir101b	Fbxw10
Cd274	Tekt3
Cd274	9630013K17Rik
A930007I19Rik	9630013K17Rik
A930007I19Rik	Cox10
Ermp1	2810001G20Rik
Asah2	Elac2
Sgms1	Elac2
2700046G09Rik	Map2k4
Sgms1	2310065F04Rik
Ankrd22	Gas7
Mir107	Gas7
Mir107	Gas7
Exoc6	Gas7
Exoc6	Dhrs7c
Exoc6	Mir6406
Pdlim1	Pik3r5
Sorbs1	Pik3r5
Tctn3	Pik3r5
Entpd1	Myh10
Ccnj	Myh10
Zfp518a	Ndel1
Blnk	Ndel1
Tm9sf3	Arhgef15
Pik3ap1	Pfas
Lcor	Borcs6
Lcor	Tmem107
Rrp12	Tmem107
Pi4k2a	Tmem107
Got1	Vamp2
Abcc2	Kdm6b
Dnmbp	Atp1b2
Cyp2c23	Cd68
Scd2	Eif4a1
Btrc	Polr2a
Sufu	Plscr3
Trim8	Plscr3
Arl3	Plscr3
Sfxn2	Ybx2
Wbp1l	Gabarap
Borcs7	Dlg4
Nt5c2	Pelp1
Gsto2	Mir7115
Add3	Pfn1
1700001K23Rik	Scimp
Dusp5	Rpain
Pdcd4	Txndc17
4930552P12Rik	Spns2
Tcf7l2	Spns2
Tcf7l2	Spns3
Nhlrc2	Ube2g1
Atrnl1	Atp2a3
Zfp950	Atp2a3
Fam107b	Atp2a3
Frmd4a	Atp2a3
Camk1d	Itgae
Echdc3	Haspin
Usp6nl	Ctns
Celf2	Rap1gap2
Taf3	Rap1gap2
Prkcq	Sgsm2
Il2ra	Sgsm2
Il2ra	Mir684-1
Cacnb2	Mir684-1
Cacnb2	Hic1
Commd3	Hic1
Pip4k2a	Rtn4rl1
4930447M23Rik	Rpa1
Apbb1ip	Rpa1
Paxx	Slc43a2
Traf2	Inpp5k
Traf2	Myo1c
Edf1	Crk
Card9	1700016K19Rik
Gm35978	1700016K19Rik
Rexo4	Rflnb
Vav2	Dbil5
Olfm1	Mrm3
Olfm1	Mrm3
Ppp1r26	Nxn
Ralgds	Abr
Rapgef1	Abr
Miga2	Abr
Dolpp1	Cpd
Tor1a	Coro6
Fubp3	Abhd15
Naif1	Myo18a
Dpm2	Myo18a
Eng	Myo18a
Sh2d3c	Fam222b
Stxbp1	Fam222b
Stxbp1	Traf4
Mvb12b	Mir7653
Mvb12b	Pigs
Gapvd1	Tmem97
Gapvd1	Tmem97
Hspa5	Lyrm9
Phf19	Lyrm9
Traf1	Lyrm9
Traf1	Lyrm9
Gsn	Lyrm9
Stom	Lgals9
Ggta1	Lgals9
Gpr21	Gm11201
Mir181a-2	Gm11201
Olfml2a	Ksr1
Gtdc1	Ksr1
Mir5129	Ksr1
Gm13498	Nf1
Rbm43	Nf1
Neb	AU040972
Arl5a	Evi2b
Stam2	Evi2b
Fmnl2	Rab11fip4os1
Cytip	Rab11fip4os2
Tanc1	Rab11fip4os2
Tanc1	Rab11fip4os2
Wdsub1	Crlf3
Tank	Crlf3
Cobll1	Crlf3
Ttc21b	Adap2
Cers6	C030013C21Rik
Bbs5	Myo1d
Pdk1	Myo1d
Map3k20	Asic2
Cir1	Gm11426
Wipf1	Rffl
Wipf1	Rffl
Hnrnpa3	Slfn2
Hnrnpa3	Slfn2
Itga4	Slfn14
Itga4	1700020L24Rik
Zswim2	Ccl5
Calcrl	Ccl5
Tfpi	Ccl9
Gm13710	Ccl9
Ube2l6	Ccl9
Olfr1253	Ccl6
Ptprj	Ccl6
Slc39a13	Ccl6
Phf21a	Ccl6
Phf21a	Ccl3
Prdm11	Ccl3
Prr5l	Heatr6
Ldlrad3	Tada2a
Ldlrad3	Acaca
Ldlrad3	1700125H20Rik
Slc1a2	Bcas3
Lincred1	Bcas3
Lmo2	Bcas3os1
Cd59a	Bcas3os1
Tcp11l1	Gm20759
Prrg4	Mir21a
Arl14ep	Mir21a
Olfr1298	Mir21a
Rasgrp1	Vmp1
Thbs1	Dhx40
Fsip1	Dhx40
Srp14	Dhx40
Bmf	Trim37
Rpap1	Tex14
Pla2g4b	Tex14
Ehd4	Rnf43
Epb42	1110028F11Rik
Strc	1110028F11Rik
Fbn1	1110028F11Rik
Secisbp2l	Supt4a
Secisbp2l	Mir142b
Galk2	Srsf1
Galk2	Cuedc1
Atp8b4	Cuedc1
Atp8b4	Msi2
Hdc	Msi2
Ap4e1	Akap1
Blvra	Scpep1
Polr1b	Trim25
F830045P16Rik	Gm525
Sirpa	Gm525
Mrps26	Tmem100
Siglec1	Hlf
Rnf24	Cox11
Smox	4930405D11Rik
Rassf2	Spag9
AU019990	Tob1
AU019990	Abcc3
1110034G24Rik	Chad
Bmp2	Acsf2
Btbd3	Acsf2
Snord17	Acsf2
Slc24a3	Gm11545
Ralgapa2	Sgca
Cd93	Ppp1r9b
9230104L09Rik	Ppp1r9b
Gins1	Ppp1r9b
H13	Tac4
Foxs1	Fam117a
Plagl2	Fam117a
Nol4l	Spop
Nol4l	Spop
Nol4l	Phb
Commd7	Zfp652os
Dnmt3b	Zfp652
Bpifb4	Gngt2
Chmp4b	Gngt2
Chmp4b	Ube2z
Eif2s2	Atp5g1
Myh7b	Hoxb4
Tgm2	Cbx1
Tgm2	Prr15l
Lbp	Sp2
Fam83d	Sp2
Ptprt	Kpnb1
Pkig	Kpnb1
Ywhab	Npepps
Stk4	Npepps
Slpi	Arhgap23
Pigt	Psmb3
Ncoa3	Pip4k2b
Ncoa3	Pip4k2b
Ncoa3	Plxdc1
Sulf2	Plxdc1
Stau1	Arl5c
Znfx1	Pgap3
B4galt5	Grb7
Ube2v1	Ikzf3
E130018N17Rik	Ikzf3
E130018N17Rik	Ikzf3
Nfatc2	Thra
Zfp217	Thra
Zfp217	Thra
Bcas1os2	Nr1d1
Bcas1os2	Msl1
Rbm38	Casc3
1700021F07Rik	Rapgefl1
Edn3	Wipf2
Edn3	Cdc6
Sycp2	Cdc6
4921531C22Rik	Cdc6
Cables2	Rara
Cables2	Rara
Lime1	Rara
Zc2hc1a	Rara
Zfp704	Eif1
Slc10a5	Ttc25
Gm9733	Ttc25
Cyp7b1	Cnp
Cyp7b1	Dhx58
Hps3	Hspb9
Tbl1xr1	Rab5c
Nceh1	Ghdc
Mecom	Stat5b
Mynn	Stat5b
Samd7	Stat5b
Kcnmb3	Stat5b
Dcun1d1	Stat5b
Dcun1d1	Stat5b
D3Ertd254e	Stat5a
Nudt6	Mlx
Pgrmc2	Mlx
Maml3	Ezh1
Foxo1	Rnd2
Nhlrc3	Rnd2
Supt20	Rnd2
Dclk1	Rnd2
Gpr171	Rnd2
Gpr171	Tmem106a
Gpr171	Dusp3
P2ry14	G6pc3
P2ry14	G6pc3
Mbnl1	Mir8101
Mbnl1	Ubtf
Mbnl1	Ubtf
Mbnl1	Ubtf
Mbnl1	2810433D01Rik
Mbnl1	Ccdc43
P2ry1	Adam11
Rap2b	Adam11
Rap2b	Dcakd
Trim59	Dcakd
Kpna4	Dcakd
4921511C10Rik	Fmnl1
Fnip2	Fmnl1
Fam198b	Map3k14
Tlr2	Plekhm1
Tlr2	Nsf
Tmem154	Kansl1
Rnu73b	Kansl1
Dclk2	Myl4
Dclk2	Itgb3
Arhgef11	Itgb3
Prcc	Mettl2
Krtcap2	Mettl2
Atp8b2	Ace3
Tpm3	Dcaf7
Ints3	Taco1
S100a11	Taco1
Cers2	Map3k3
Aph1a	Cd79b
Hist2h2aa2	Icam2
Hist2h3c1	Ern1
Hist2h3b	Ern1
Txnip	Snord104
Gm15441	Snord104
Pde4dip	Tex2
Phgdh	Tex2
Man1a2	Tex2
Trim45	Tex2
Cd2	Tex2
Vangl1	Tex2
Vangl1	Tex2
Dennd2c	Pecam1
Dennd2c	Pecam1
Trim33	Pecam1
Hipk1	Pecam1
Gm15471	Pecam1
Ptpn22	Pecam1
Magi3	Milr1
Mov10	Milr1
Rap1a	Kpna2
Cd53	Kpna2
Strip1	1810010H24Rik
Gnat2	1810010H24Rik
Sort1	Bptf
Sort1	Bptf
Gm12522	Pitpnc1
Gm12522	Pitpnc1
Prpf38b	Pitpnc1
Vav3	Pitpnc1
S1pr1	Pitpnc1
Slc35a3	Pitpnc1
Frrs1	Pitpnc1
Mir760	Helz
Fnbp1l	Prkca
Pde5a	Prkca
Mettl14	Prkca
Snhg8	Prkca
Camk2d	Rgs9
Elovl6	1700096J18Rik
Elovl6	Gm11696
Papss1	Gm11696
Nfkb1	Gm11696
Ppp3ca	Slc16a6
Dapp1	Wipi1
Dapp1	Wipi1
Adh5	Map2k6
Gbp5	Map2k6
Gm6260	Map2k6
Sh3glb1	Map2k6
Adgrl4	Kcnj2
Usp33	Kcnj2
Usp33	Kcnj2
St6galnac5	Slc39a11
St6galnac5	Sstr2
Rps20	Cog1
Impad1	1700092K14Rik
Fam110b	4932435O22Rik
Nsmaf	Ttyh2
Nsmaf	Cd300a
Rab2a	Cd300a
Chd7	Cd300a
Chd7	Cd300lb
Chd7	Cd300lb
Asph	Cd300lb
Asph	Cd300lb
1700123O12Rik	Cd300c
Virma	Cd300c
1700123M08Rik	Cd300lf
Rbm12b1	Cd300lf
Fam92a	Rab37
Ripk2	Rab37
Atp6v0d2	Rab37
Ttpa	Kctd2
Map3k7	Nt5c
Bach2	Gga3
Bach2	Gga3
Bach2	Mif4gd
Bach2	Slc25a19
Bach2	Grb2
Bach2	Grb2
Rngtt	Grb2
Rngtt	Tmem94
Mir8118	Smim5
Zfp292	Itgb4
Ifnk	Unc13d
Aco1	Evpl
Mir5123	Srp68
Nol6	Exoc7
Ubap2	Ubald2
Dcaf12	Ubald2
Fam214b	Sphk1
Tln1	Ube2o
Glipr2	Rhbdf2
Gm829	Rhbdf2
Xpa	Rhbdf2
Hemgn	St6galnac1
Coro2a	44448
Galnt12	44448
Sec61b	44448
Abca1	44448
AI427809	Tnrc6c
Klf4	Tnrc6c
Ptpn3	Tmc8
Dnajc25	6030468B19Rik
Ugcg	Pgs1
Ugcg	Pgs1
Ugcg	Pgs1
Gm12596	Pgs1
Gm12596	Pgs1
Gm12596	Pgs1
Susd1	Pgs1
Snx30	Mir6933
Snx30	Pgs1
Snx30	Dnah17
Rgs3	Cyth1
Akna	Cep295nl
Tmem268	Cbx8
Tle1	Cbx4
6030471H07Rik	Mir6934
Haus6	Gaa
Ifna13	Eif4a3
Caap1	Mir1932
Ift74	Endov
Eqtn	Rptoros
Jun	Mir5098
Jun	Mir5098
Jun	Baiap2
Fggy	Baiap2
Nfia	Aatk
Nfia	Aatk
E130114P18Rik	Aatk
Tm2d1	Aatk
Tm2d1	Aatk
Jak1	Slc38a10
Leprot	Slc38a10
Pde4b	Slc38a10
Pde4b	Slc38a10
Slc35d1	Slc38a10
Fyb2	Bahcc1
Cdcp2	0610009L18Rik
Hspb11	Oxld1
Ndc1	Ccdc137
Lrp8	Arl16
Lrp8	Hgs
Zcchc11	P4hb
Osbpl9	Alyref
Calr4	Aspscr1
Ttc39aos1	Ccdc57
Ttc39a	Ccdc57
Cdkn2c	Ccdc57
Cdkn2c	Csnk1d
Cdkn2c	Csnk1d
Pomgnt1	Sectm1a
1700042G07Rik	Sectm1a
Eif2b3	Hexdc
Kif2c	Hexdc
Kif2c	Narf
Armh1	Foxk2
Armh1	Foxk2
Slc6a9	Wdr45b
St3gal3	Fn3krp
St3gal3	Tbcd
Hyi	Tbcd
Szt2	Tbcd
Tie1	Zfp750
Lao1	Zfp750
Svbp	Zfp750
Ppih	Zfp750
Rimkla	Rab10os
Cap1	Kif3c
Pabpc4	Dtnb
Inpp5b	Dtnb
Sfpq	Dnmt3a
Gja4	Dnmt3aos
Zscan20	Dnmt3aos
Lck	Dnmt3aos
Ccdc28b	Pomc
Ptp4a2	Ncoa1
Ptp4a2	Fam228b
E330017L17Rik	Pfn4
Ythdf2	Atad2b
Trnau1ap	Hs1bp3
Phactr4	Hs1bp3
Ptafr	Hs1bp3
Stx12	Pum2
Stx12	Smc6
Wasf2	4921511I17Rik
Pafah2	4921511I17Rik
Ldlrap1	Trib2
Rhd	Trib2
Runx3	Trib2
Lypla2	Trib2
Pithd1	Lpin1
Eloa	Ntsr2
Cela3a	E2f6
Usp48	Rock2
Hp1bp3	2410004P03Rik
Pink1	Mir3066
Spen	Hpcal1
Plekhm2	Hpcal1
Agmat	Hpcal1
Kazn	Hpcal1
Prdm2	Asap2
Prdm2	Iah1
Vps13d	Iah1
Vps13d	Adam17
Gm13212	Taf1b
Agtrap	Klf11
Gm572	Rrm2
Gm572	Rrm2
Pgd	Mboat2
Pik3cd	Gm17746
Slc25a33	Gm17746
Slc25a33	Gm17746
Rere	Gm17746
Rere	Gm17746
Errfi1	Gm17746
Camta1	Gm29687
Dnajc11	Gm29687
Klhl21	Mir6538
Nol9	Sox11
Icmt	Rnaseh1
Smim1	Myt1l
Actrt2	Fam110c
Slc35e2	Hbp1
Gm13648	Hbp1
Noc2l	Hbp1
Cdk6	Hbp1
Cdk6	Prkar2b
Cdk6	Prkar2b
Fam133b	Prkar2b
Tmbim7	Prkar2b
Ankib1	Prkar2b
Cdk14	Prkar2b
Cldn12	Prkar2b
Cldn12	Prkar2b
Tmem243	Pik3cg
Ptpn12	Ccdc71l
Fgl2	Ccdc71l
Fgl2	Ccdc71l
Armc10	Nampt
Srpk2	Gdap10
Srpk2	Efcab10
Srpk2	Prps1l1
Pus7	9130015A21Rik
Nub1	Tspan13
Rheb	Etv1
Prkag2	Arl4a
Prkag2	Scin
Kmt2c	Gm7008
Dpp6	Dock4
Gm5129	Dock4
Il6	Pnpla8
Hadhb	Stxbp6
Selenoi	Hectd1
Selenoi	Hectd1
Cad	Hectd1
Spon2	Hectd1
Tacc3	Hectd1
Mfsd10	Heatr5a
Rgs12	Dtd2
Rgs12	Arhgap5
Hgfac	Akap6
Tada2b	Akap6
Tbc1d14	Akap6
Jakmip1	Egln3
Slc2a9	Egln3
Rab28	Egln3
Cc2d2a	Egln3
Fbxl5	1700104L18Rik
Cd38	1700104L18Rik
Ccdc149	Gm7550
Anapc4	Gm7550
Rbpj	Gm7550
Stim2	Sptssa
Pcdh7	Sptssa
0610040J01Rik	Snx6
Rell1	Baz1a
Tbc1d1	Baz1a
Tbc1d1	Ppp2r3c
Gm3716	Ppp2r3c
Gm3716	Ppp2r3c
Klhl5	Psma6
Smim14	Psma6
N4bp2	Psma6
N4bp2	Nfkbia
Chrna9	Ralgapa1
Rbm47	Brms1l
Apbb2	Sfta3-ps
Phox2b	Slc25a21
Slain2	Mipol1
Fryl	Clec14a
Fryl	NA
Lrrc66	Fancm
Usp46	Wdr20rt
Kit	Mgat2
Kit	Mgat2
Kit	9330151L19Rik
Kit	9330151L19Rik
Noa1	Dnaaf2
Cenpc1	Klhdc2
Stap1	Nemf
Ythdc1	Arf6
Dck	5830428M24Rik
Gm8013	5830428M24Rik
Gm8013	Vcpkmt
Gm8013	L2hgdh
Rasgef1b	Mir681
Rasgef1b	Mir681
Rasgef1b	Atl1
Plac8	Map4k5
Arhgap24	Sav1
Aff1	Nin
Klhl8	Nin
Klhl8	Abhd12b
Lrrc8c	Pygl
Lrrc8d	F730035M05Rik
Lrrc8d	F730035M05Rik
Zfp644	Trim9
Hfm1	Frmd6
4930428O21Rik	Frmd6
Gfi1	3110056K07Rik
Pde6b	2700049A03Rik
Mfsd7a	Daam1
Ankle2	Daam1
Chek2	Prkch
Tpst2	Prkch
Selplg	Prkch
Ssh1	Hif1a
Ssh1	Hif1a
Mvk	Hif1a
Gltp	Hif1a
Sppl3	Hif1a
Rpl37rt	Rhoj
Med13l	Rhoj
Med13l	Ppp2r5e
Med13l	Ppp2r5e
Tpcn1	Wdr89
Oas3	Wdr89
Oas1a	Syne2
Hectd4	Zbtb25
Hectd4	Zbtb1
Aldh2	Hspa2
Atxn2	Mir5135
Camkk2	Plekhg3
Anapc5	Fntb
Kdm2b	Max
Kdm2b	Max
Hpd	Max
Mlxip	Max
Mlxip	Fut8
Vps33a	Fut8
Denr	Fut8
Vps37b	Fut8
Vps37b	Mpp5
Abcb9	Plek2
Mphosph9	Tmem229b
Ncor2	Tmem229b
Stx2	Rdh11
Zfp11	9430078K24Rik
Nipsnap2	9430078K24Rik
Psph	9430078K24Rik
Hip1	Zfp36l1
Por	Plekhd1
Srrt	Susd6
Slc12a9	Susd6
Agfg2	Susd6
BC037034	Susd6
Stag3	Gm20337
D830046C22Rik	Med6
D830046C22Rik	Map3k9
Chst12	Map3k9
Ttyh3	Pcnx
Gna12	Pcnx
Card11	Pcnx
Foxk1	Pcnx
Tnrc18	Sipa1l1
Tnrc18	Sipa1l1
Tnrc18	Sipa1l1
Actb	Sipa1l1
Daglb	Sipa1l1
Fam220a	Sipa1l1
Fam220a	Sipa1l1
Eif2ak1	Sipa1l1
Gpr12	Sipa1l1
Flt3	Sipa1l1
Pan3	Dpf3
Flt1	Zfyve1
Slc46a3	Riox1
5930430L01Rik	Acot2
Hmgb1	Elmsan1
Hmgb1	Elmsan1
Medag	Elmsan1
Hsph1	Elmsan1
N4bp2l1	Elmsan1
Pon1	Elmsan1
A430035B10Rik	Elmsan1
Ica1	Elmsan1
Ndufa4	Elmsan1
Ndufa4	Elmsan1
Mdfic	Zfp410
Tfec	Fam161b
St7	Entpd5
St7	Entpd5
Fam3c	Abcd4
Fam3c	Abcd4
Fam3c	Syndig1l
Lrrc4	Npc2
Irf5	Npc2
Tspan33	Arel1
Tspan33	Ylpm1
Smkr-ps	Dlst
Ube2h	Dlst
Lncpint	Dlst
Lncpint	Eif2b2
Tmem140	Mir6938
Creb3l2	Acyp1
Trim24	Nek9
Zc3hav1l	Tmed10
Hipk2	Tmed10
Hipk2	Fos
Tbxas1	Fos
[truncated: 6,951 more rows]

## Sheet: Table 2
Enhancers lost in p300Δ/ΔTet2-/-	Enhancers gained p300Δ/ΔTet2-/-
Sgk3	Sgk3
Arfgef1	Arfgef1
Arfgef1	Tram1
Ncoa2	Phf3
Ncoa2	Ptpn18
Ncoa2	Hs6st1
Efhc1	Tmem131
Ptpn18	Tmem131
Prss39	4930594C11Rik
Hs6st1	Rpl31
Hs6st1	Rnf149
Neurl3	Creg2
Arid5a	Rfx8
Tmem131	Map4k4
Tmem131	Il1r1
4930594C11Rik	Il18r1
4930594C11Rik	Tmem182
Mgat4a	Nck2
Rev1	Myo1b
Tbc1d8	Stat1
Tbc1d8	Nab1
Rfx8	Nemp2
Rfx8	Stk17b
Rfx8	Mir7681
Rfx8	Ankrd44
Nck2	Cdk15
Nck2	Ctla4
Nck2	Klf7
Stat4	Erbb4
Stat4	Ikzf2
Stat1	Tns1
Mir7681	Arpc2
Ankrd44	Arpc2
Ankrd44	Arpc2
Ankrd44	Wnt10a
Plcl1	Wdfy1
Aox2	Dock10
Cflar	Inpp5d
Trak2	Glrp1
Trak2	Ackr3
Trak2	Lrrfip1
Trak2	Ramp1
Ino80dos	Hdac4
Ino80dos	Kif1a
Ino80dos	Neu4
Mir6899	Fam174a
Klf7	St8sia4
Plekhm3	D1Ertd622e
Cryga	Zcchc2
Ikzf2	Gm20753
Ikzf2	Bcl2
Ikzf2	Actr3
Bard1	Mgat5
Mreg	Tmem163
Tns1	Tmem163
Arpc2	2900009J06Rik
Arpc2	Mcm6
Arpc2	Cxcr4
Arpc2	Avpr1b
Tmbim1	Nuak2
Ctdsp1	Sox13
Slc23a3	Chit1
Mir6352	Adipor1
Mir6352	Tmem9
Mir6352	Ptprc
Wdfy1	Ptprc
Dock10	Atp6v1g3
Dock10	Nek7
A630001G21Rik	Nek7
A630001G21Rik	Rgs2
Itm2c	Rgs1
B3gnt7	Rgs1
Nmur1	Pla2g4a
Nmur1	Ivns1abp
Ptma	Ivns1abp
Ptma	1700025G04Rik
Inpp5d	Rnasel
Inpp5d	Ier5
Inpp5d	Ier5
Inpp5d	Soat1
Atg16l1	Mir1927
Dgkd	Rabgap1l
Dgkd	Cenpl
Dgkd	Fasl
Gm19589	Fasl
Arl4c	Suco
Arl4c	2810442N19Rik
Arl4c	F5
Agap1	Gm16548
Gbx2	4930568G15Rik
Lrrfip1	Dcaf6
Lrrfip1	Rcsd1
Hdac4	Pou2f1
Hdac4	Pou2f1
Otos	Pou2f1
Gpc1	Pou2f1
Gpc1	Pou2f1
Gpc1	Aldh9a1
1810006J02Rik	Mgst3
Zcchc2	Pbx1
Serpinb2	Atf6
Dbi	Cfap126
Steap3	B4galt3
Marco	F11r
Mgat5	F11r
Mgat5	F11r
Mgat5	Igsf8
Mgat5	Tagln2
2900009J06Rik	Kmo
Mcm6	Hmga2-ps1
Dars	Zbtb18
Cxcr4	2310043L19Rik
Cxcr4	1700016C15Rik
Cd55b	Ahctf1
Cd55b	Ahctf1
Cd55b	Itpkb
Mapkapk2	Gm5069
Mapkapk2	Gm5069
Mapkapk2	Gm5069
Mapkapk2	Stum
Mapkapk2	Lefty2
Dyrk3	Lbr
Dyrk3	1700056E22Rik
Ctse	C130074G19Rik
Ctse	Snora36b
Slc45a3	Smyd2
Nuak2	Tatdn3
Tmcc2	Ppp2r5a
Tmcc2	Dtl
Dstyk	Dtl
Atp2b4	Nek2
Optc	Traf5
Optc	Cd34
Btg2	Myct1
Ppfia4	Ipcef1
Rabif	Ust
Csrp1	Ust
Kif21b	Utrn
Mir181a-1	Utrn
Ptprc	Utrn
Nek7	Phactr2
4930596I21Rik	Pex3
B3galt2	Pex3
Rgs2	Hivep2
Rgs1	Hivep2
Edem3	Hivep2
Rgl1	Hivep2
Apobec4	Gm20125
Npl	Cited2
Acbd6	Nhsl1
Abl2	Gm20139
Ralgps2	Ifngr1
Ralgps2	Map7
Cryzl2	Map7
Cryzl2	Map7
Brinp2	Pde7b
4930523C07Rik	Ahi1
4930523C07Rik	Ahi1
4930523C07Rik	Ahi1
Mir1927	Myb
Rabgap1l	Hbs1l
Rabgap1l	Sgk1
Rabgap1l	Sgk1
Fasl	Arhgap18
Suco	Fyn
Suco	Cdk19
Sell	Cdk19
Rcsd1	Cdk19
Rcsd1	Slc22a16
Rcsd1	Slc22a16
Uck2	Armc2
Uck2	Foxo3
Ly9	Foxo3
Ly9	Snx3
Ly9	Scml4
Slamf1	Scml4
Slamf6	1700027J07Rik
Igsf8	Prep
Pigm	Lilrb4a
4933439K11Rik	Msl3l2
Aim2	Lims1
Aim2	Lims1
Zbtb18	Lims1
1700016C15Rik	Lims1
Kif26b	Lims1
Smyd3	BB019430
Ahctf1	Ddit4
Itpkb	Spock2
Acbd3	Psap
Lbr	Cdh23
Enah	Slc29a3
Capn2	Slc29a3
Capn8	Adamts14
1700056E22Rik	Tspan15
Dusp10	Srgn
4930488B22Rik	Srgn
4930488B22Rik	Tet1
Ptpn14	Gm31763
Smyd2	Gm31763
Nenf	Egr2
Ppp2r5a	Arid5b
Ppp2r5a	Arid5b
Ppp2r5a	Cabcoco1
Dtl	Ccdc6
Ints7	Adora2a
Irf6	2610028H24Rik
Cd34	Vmn2r83
H60c	Prtn3
Akap12	Arid3a
Esr1	Klf16
Syne1	Dot1l
Syne1	Sppl2b
Syne1	Nfic
Syne1	Zfp873
Myct1	AU041133
Ulbp1	1700028I16Rik
Mir5104	Timp3
Tab2	Mybpc1
Stxbp5	Tmpo
Adgb	Tmpo
Utrn	Gm17745
Utrn	Mir7688
Utrn	Tmcc3
Utrn	Plxnc1
Phactr2	Eea1
Gm20125	Atp2b1
Reps1	Ppp1r12a
Nhsl1	Ppp1r12a
Tnfaip3	Ppp1r12a
Tnfaip3	Zdhhc17
Gm20139	Nap1l1
Gm20139	Gm20758
Ifngr1	Rab3ip
Ifngr1	Cct2
Ifngr1	Lyz1
Ifngr1	Cpsf6
Ifngr1	Cpsf6
Map3k5	Rap1b
Map7	Rap1b
Map7	4933411E08Rik
Map7	4933411E08Rik
Mtfr2	Dyrk2
Ahi1	Helb
Myb	Tbc1d30
Stx7	Rassf3
Stx7	Tbk1
Stx7	Mir8104
Akap7	Mir8104
Akap7	Mir8104
Akap7	Slc16a7
Akap7	Atp23
Arhgap18	Os9
Dse	B4galnt1
Marcks	R3hdm2
Marcks	Cs
Slc16a10	Mtmr3
Slc16a10	Zmiz2
Rpf2	Tns3
Cdk19	Tns3
Slc22a16	4930512M02Rik
Slc22a16	Ikzf1
Slc22a16	Ikzf1
5730435O14Rik	Plek
Armc2	Meis1
Armc2	Meis1
Foxo3	Meis1
Nr2e1	Meis1
Scml4	Cep68
Scml4	Sertad2
F830002L21Rik	Sertad2
F830002L21Rik	Peli1
1700027J07Rik	B3gnt2
Mir1929	B3gnt2
Prdm1	Bcl11a
Prep	Bcl11a
Hace1	Vrk2
Pln	D630024D03Rik
Cep85l	Nsg2
Mcm9	Nprl3
Gm16998	Stk10
Gja1	Lcp2
Smpdl3a	Rnf145
BB019430	Rnf145
Sowahc	Clint1
Pla2g12b	Havcr2
Mcu	Tbc1d9b
Micu1	Adamts2
Dnajb12	Adamts2
Dnajb12	Sar1b
Dnajb12	Vdac1
Dnajb12	Sowaha
Ddit4	Irf1
Psap	Gm12216
Cdh23	Rapgef6
Cdh23	Larp1
Cdh23	Larp1
Slc29a3	Btnl10
Tacr2	1700007J10Rik
Hk1	1810063I02Rik
Hk1	Tom1l2
Hk1	Tnfrsf13b
Hk1	Lrrc75a
Srgn	Mmgt2
Srgn	Pik3r5
Srgn	Pfas
Ddx50	Ctc1
Tet1	Aurkb
Jmjd1c	Aurkb
Jmjd1c	Kdm6b
Nrbf2	Kdm6b
Ado	Kdm6b
Ado	Kdm6b
Zfp365	Mink1
Arid5b	Mink1
Arid5b	Mink1
Arid5b	Spns2
Ank3	Spns3
Mrln	Mnt
Gnaz	Mnt
Bcr	Mir684-1
Adora2a	1700016K19Rik
Gm10941	Abr
Itgb2	Abr
Itgb2	Ssh2
Icosl	Ssh2
Icosl	Myo18a
Pdxk	Fam222b
Pdxk	Slc13a2
Ptbp1	Wsb1
Abca7	Slfn2
Sbno2	Ccl9
Sbno2	Ypel2
Sbno2	Ypel2
Cirbp	Mir142
Cirbp	Mpo
Mknk2	Msi2
Dot1l	Trim25
Zbtb7a	Gm525
Zbtb7a	Wfikkn2
Tjp3	Ppp1r9b
Mir1191b	B4galnt2
Chst11	Hoxb5os
Chst11	Hoxb5os
Slc41a2	Tbx21
Appl2	Tbx21
Polr3b	Arl5c
Polr3b	Nr1d1
Polr3b	Msl1
Polr3b	Stat3
Btbd11	Tubg2
Fbxo7	Map3k14
Fbxo7	Map3k14
Gnptab	Map3k14
1500026H17Rik	Arhgap27
Uhrf1bp1l	Kansl1
Uhrf1bp1l	Itgb3
Tmpo	Itgb3
Tmpo	Mrc2
Tmpo	Taco1
Tmpo	Icam2
Cdk17	Tex2
Cdk17	Tex2
Mir7688	Pitpnc1
Lta4h	Pitpnc1
Lta4h	Prkca
Cep83	Rgs9
Plxnc1	Arsg
Plxnc1	Sstr2
Plxnc1	Cog1
Plxnc1	Cd300lb
Plxnc1	Grin2c
Plxnc1	Atp5h
4930459C07Rik	Atp5h
4930459C07Rik	Atp5h
Kitl	Atp5h
Otogl	Grb2
Ppp1r12a	Grb2
Zdhhc17	Itgb4
Osbpl8	Wbp2
Osbpl8	Ten1
Osbpl8	2900041M22Rik
Osbpl8	Tha1
Osbpl8	Timp2
Osbpl8	Mir5098
Osbpl8	Baiap2
Glipr1	Metrnl
Cnot2	Dnmt3aos
Frs2	Pomc
Frs2	Ncoa1
Rap1b	Itsn2
Rap1b	Pfn4
Rap1b	4921511I17Rik
4933411E08Rik	Lpin1
Mdm1	Lpin1
Mdm1	Ywhaq
Mdm1	Rrm2
Mdm1	Mboat2
Mdm1	Gm17746
1700064J06Rik	Gm29687
1700064J06Rik	Hbp1
4921513I03Rik	Prkar2b
4921513I03Rik	Prkar2b
Gm15910	Prkar2b
Tbc1d30	Efcab10
Rassf3	Snx13
Rassf3	9130015A21Rik
Rassf3	Hectd1
Mirlet7i	Gm7550
Slc16a7	Baz1a
Slc16a7	Psma6
4930484H19Rik	5830428M24Rik
Os9	Sos2
Os9	Mir681
Zbtb39	Pcnx4
Ptges3	Six4
Baz2a	Slc38a6
Mmp19	Snapc1
Cd63	Sgpp1
Tespa1	Akap5
Limk2	Plekhg3
Hormad2	Max
Mtmr3	Max
Emid1	Max
Kremen1	Fut8
Xbp1	Fut8
Xbp1	Map3k9
Dbnl	Sipa1l1
Nacad	Sipa1l1
Tbrg4	Dpf3
Gm11978	Syndig1l
Gm11981	D030025P21Rik
Tns3	Pgf
Tns3	Fos
Tns3	Vash1
Spata48	Lrrc74a
4930512M02Rik	Galc
4930512M02Rik	Gpr65
4930512M02Rik	Foxn3
4930512M02Rik	Foxn3
4930512M02Rik	Gm10432
Ikzf1	Ttc7b
Ikzf1	Ccdc88c
Ikzf1	Lgmn
Ikzf1	Lgmn
Ikzf1	Mir1936
Fbxo48	Itpk1
Plek	Ak7
Plek	Evl
Spred2	Yy1
Spred2	2810029C07Rik
Actr2	Zbtb42
Actr2	Zbtb42
Actr2	Mir7094-1
Sertad2	Gdi2
Sertad2	Net1
Aftph	1700016G22Rik
Lgalsl	Klf6
Ugp2	Mtr
B3gnt2	Heatr1
B3gnt2	Gli3
B3gnt2	Amph
Papolg	Gpr141
Bcl11a	Gpr141
Bcl11a	Elmo1
Bcl11a	Elmo1
Bcl11a	Elmo1
Bcl11a	Zkscan3
4933430M04Rik	Mir1983
Fancl	Pom121l2
Rtn4	Hist1h2bj
Sptbn1	C230035I16Rik
Sptbn1	Hist1h2be
D630024D03Rik	Carmil1
Mpg	Ripor2
Stk10	Ripor2
Fbxw11	Mir6368
Lcp2	2610307P16Rik
Lcp2	Sox4
Lcp2	Cdkal1
Lcp2	Mboat1
Lcp2	Mboat1
Fam196b	Exoc2
Dock2	Serpinb6b
Mir146	Psmg4
Fabp6	Rreb1
Rnf145	Rreb1
Rnf145	Rreb1
Gm12159	Ssr1
Clint1	Gcnt2
Clint1	Gcnt2
Cyfip2	Gcnt2
Cyfip2	Tmem14c
Cyfip2	Hivep1
Irgm1	Hivep1
Ifi47	Edn1
Ifi47	Edn1
Scgb3a1	Ranbp9
Gfpt2	A330076C08Rik
Rnf130	1700029N11Rik
Rnf130	Dtnbp1
Rnf130	Mylip
Tbc1d9b	Gmpr
Rmnd5b	Mirlet7a-1
D930048N14Rik	Fam120aos
Cdkn2aipnl	Fgd3
Cdkn2aipnl	Iars
Cdkn2aipnl	Sema4d
Ppp2ca	H2afy
Tcf7	H2afy
Tcf7	Zcchc6
2021-09-08	Gm5141
Rad50	2010111I01Rik
Rad50	Fancc
Irf1	Nlrp4f
Slc22a4	Nlrp4f
P4ha2	Zfp708
Cdc42se2	Lpcat1
Gpx3	Lpcat1
Irgm2	Erap1
Trim11	Cast
Trim11	Glrx
Mprip	Mef2c
Nt5m	Atg10
Rai1	A830009L08Rik
Adora2b	Ssbp2
Pigl	Ssbp2
Ubb	Acot12
Snord65	Homer1
Tekt3	Lhfpl2
9630013K17Rik	Scamp1
2810001G20Rik	F2r
Dhrs7c	F2rl2
Mir6406	F2rl2
Pik3r5	Polk
Pik3r5	Polk
Ndel1	Fam169a
Tmem107	Enc1
Gucy2e	Arhgef28
Chd3	Arhgef28
Kdm6b	Fcho2
Polr2a	Fcho2
Plscr3	Tnpo1
Ybx2	1700024P04Rik
Pelp1	Ptcd2
Scimp	Mrps27
Spns2	Pik3r1
Atp2a3	Cd180
Atp2a3	Cd180
Ctns	Rnf180
Rap1gap2	Ipo11
Rap1gap2	Ipo11
Mir684-1	3830408C21Rik
Mir684-1	Zswim6
Hic1	Pde4d
Rtn4rl1	Mir1904
Rpa1	Il6st
Serpinf1	4921509O07Rik
Slc43a2	Snx18
1700016K19Rik	Arl15
Mrm3	Mocs2
Abr	Emb
Abr	BC147527
Coro6	Pxk
Tmem97	Olfr31
Tmem97	Thrb
Lyrm9	Dnajc9
Lyrm9	Myoz1
Lyrm9	Mir3075
Gm11201	Arhgef3
Ksr1	Fam208a
Nf1	Mir3076
Evi2b	Btd
Rab11fip4os1	Ankrd28
Rab11fip4os2	Galnt15
Crlf3	Ncoa4
Crlf3	Sh2d4b
Adap2	Ptger2
Asic2	Lgals3
Rffl	Atg14
Slfn2	Ktn1
Slfn14	Gm6498
Ccl5	Olfr726
Ccl6	Tep1
Ccl6	Ang
1700125H20Rik	Rpgrip1
Bcas3	Rpgrip1
Bcas3os1	4931414P19Rik
Gm20759	Zdhhc20
Mir21a	Kpna3
Mir21a	Trim13
Mir21a	Dleu2
Mir21a	Dleu7
Mir21a	Dleu7
Rnf43	Prss52
1110028F11Rik	Hmbox1
Supt4a	Zfp395
Cuedc1	Ptk2b
Scpep1	Mir6539
Trim25	Egr3
Trim25	Sorbs3
Gm525	Phyhip
Hlf	Gfra2
Spag9	Gm9199
Abcc3	Rcbtb2
Acsf2	Itm2b
Acsf2	Lcp1
Sgca	Lcp1
Sgca	Siah3
Ppp1r9b	4930444M15Rik
Fam117a	Dnajc15
Fam117a	Dnajc15
Spop	Elf1
Zfp652os	Elf1
Zfp652	Elf1
Gngt2	Elf1
B4galnt2	Mzt1
B4galnt2	Spry2
Prr15l	1700100I10Rik
Sp2	Dct
Sp2	Stk24
Arl5c	Stk24
Grb7	Gpr18
Ikzf3	Gpr18
Thra	Fyb
Thra	Nipbl
Msl1	Nipbl
Casc3	Nadk2
Cdc6	Sub1
Rara	Pdzd2
Cnp	Pdzd2
Rab5c	Basp1
Stat5b	Basp1
Stat5b	Otulin
Stat5b	Otulin
Adam11	Fam105a
Adam11	Trio
Fmnl1	Ankrd33b
Plekhm1	Grhl2
Kansl1	Ubr5
Itgb3	2310043O21Rik
Dcaf7	Angpt1
Taco1	Trps1
Ern1	Zhx2
Ern1	Fam83a
Snord104	Klhl38
Snord104	Fam49b
Tex2	Asap1
Tex2	Asap1
Tex2	Lrrc6
Tex2	Lrrc6
Tex2	Ndrg1
Pecam1	St3gal1
Milr1	Ago2
Milr1	Dennd3
Bptf	Ptp4a3
Pitpnc1	Mroh6
Prkca	Mir6954
Prkca	Myh9
Prkca	Myh9
Rgs9	Mpst
1700096J18Rik	Rac2
Gm11696	Rac2
Gm11696	Apobec3
Slc16a6	Atf4
Wipi1	Atf4
1700023C21Rik	Enthd1
Map2k6	Enthd1
Kcnj2	Enthd1
Slc39a11	Rbx1
Sstr2	Rbx1
1700092K14Rik	Rbx1
Cd300a	Tob2
Cd300a	Mir3080
Cd300lb	Mir3080
Cd300lb	Ttll12
Cd300lf	Gramd4
Rab37	Gramd4
Grb2	Fam19a5
Grb2	Fam19a5
Grb2	Plxnb2
Itgb4	Ppp6r2
Evpl	Gxylt1
Rhbdf2	9430014N10Rik
St6galnac1	Ano6
2021-09-09	Scaf11
2900041M22Rik	Slc38a1
Tnrc6c	Slc38a2
Pgs1	Slc38a2
Mir6933	Rpap3
Pgs1	Slc48a1
Cep295nl	Pfkm
Cbx4	4930578M01Rik
Mir6934	4930578M01Rik
Mir1932	Tuba1c
Mir5098	Slc11a2
Baiap2	Pou6f1
Aatk	Krt80
Aatk	Mfsd5
Aatk	Sp1
Slc38a10	Adcy9
Slc38a10	Nmral1
Bahcc1	Rbfox1
0610009L18Rik	Usp7
Ccdc57	Usp7
Ccdc57	Emp2
Csnk1d	Tekt5
Narf	Tvp23a
Tbcd	Socs1
Dtnb	Socs1
Dnmt3a	Snx29
Dnmt3aos	Snx29
Dnmt3aos	Shisa9
Dnmt3aos	Ercc4
Itsn2	Spidr
Pfn4	Gsc2
Hs1bp3	Slc25a1
Pum2	Magef1
4921511I17Rik	Dgkg
Trib2	Tmem44
2410004P03Rik	Fam43a
Mir3066	Xxylt1
Hpcal1	Zdhhc19
Asap2	Zdhhc19
Adam17	Tnk2os
Rrm2	Muc13
Mboat2	Hacd2
Gm17746	Sema5b
Gm17746	Stfa3
Gm17746	Fbxo40
Gm17746	Polq
Gm17746	Gsk3b
Gm17746	Popdc2
Gm29687	Arhgap31
Hbp1	Cd47
Prkar2b	Cd47
Prkar2b	Gm6936
Prkar2b	Bbx
Prkar2b	Cep97
Prkar2b	Tomm70a
Gdap10	St3gal6
Prps1l1	St3gal6
9130015A21Rik	Cggbp1
Tspan13	Gbe1
Etv1	Nrip1
Dock4	Nrip1
Dock4	E330011O21Rik
Hectd1	4930478L05Rik
Hectd1	4930478L05Rik
Hectd1	Tiam1
Dtd2	Itsn1
Arhgap5	Cldn14
Akap6	Dscam
Akap6	Dscam
Gm7550	Scaf8
Gm7550	Arid1b
Gm7550	Ldhal6b
Sptssa	Ldhal6b
Baz1a	Ldhal6b
Ppp2r3c	Zfp53
Ppp2r3c	Zfp52
Ppp2r3c	Fam234a
Psma6	Fam234a
Ralgapa1	Neurl1b
Sfta3-ps	Dusp1
Sfta3-ps	Atp6v0e
Slc25a21	Mir7218
Slc25a21	Ppard
Mipol1	Trp53cor1
5830428M24Rik	Cdkn1a
5830428M24Rik	Fgd2
Mir681	Glo1
Pygl	Abcg1
F730035M05Rik	Abcg1
Trim9	Slc37a1
Frmd6	Sik1
Frmd6	Pglyrp2
3110056K07Rik	Cyp4f16
Prkch	Col11a2
Hif1a	H2-DMb1
Wdr89	H2-Aa
Zbtb25	Prrt1
Max	H2-D1
Fut8	4833427F10Rik
Fut8	A930015D03Rik
Fut8	H2-T3
Plek2	H2-M10.1
Tmem229b	E130008D07Rik
9430078K24Rik	Enpp5
9430078K24Rik	Clic5
Zfp36l1	Runx2
Susd6	Runx2
Susd6	4930564C03Rik
Susd6	Trerf1
Gm20337	Trerf1
Med6	1700001C19Rik
Map3k9	Ccnd3
Pcnx	Usp49
Pcnx	Tfeb
Sipa1l1	Treml4
Sipa1l1	Lrfn2
Sipa1l1	Rftn1
Sipa1l1	Btg3
Sipa1l1	C330011F03Rik
Zfyve1	Satb1
Elmsan1	Zfp119a
Elmsan1	Znrf4
Elmsan1	Gm11110
Elmsan1	Vav1
Zfp410	Fbxl17
Npc2	Man2a1
Npc2	Ralbp1
Arel1	Ralbp1
Dlst	Mtcl1
Tmed10	Lpin2
Fos	Emilin2
Fos	Smchd1
Fos	Lbh
Ttll5	Crim1
Irf2bpl	Fez2
Irf2bpl	Prkd3
Irf2bpl	Mta3
Gtf2a1	Haao
Gtf2a1	Epcam
4930474N09Rik	Svil
Foxn3	Svil
1700064M15Rik	Esco1
Rps6ka5	Ttc39c
Dglucy	Osbpl1a
Ccdc88c	Hrh4
Ccdc88c	Aqp4
Ccdc88c	Ttr
Ccdc88c	A830052D11Rik
Mir1190	Epb41l4a
Cpsf2	Reep5
Slc24a4	Hspa9
Rin3	Sil1
Rin3	Tmem173
Rin3	Cxxc5
Rin3	Cxxc5
Mir1936	Cxxc5
Mir1936	Psd2
Mir1936	Nrg2
Itpk1	Pura
Ubr7	Pura
Serpina4-ps1	E230025N22Rik
Serpina4-ps1	Gm38667
Syne3	Gm38667
Syne3	Mir6979
Scarna13	Diaph1
Ak7	Tnfaip8
Vrk1	Tnfaip8
Vrk1	Tnfaip8
Evl	Zfp608
Evl	Myoz3
Evl	Afap1l1
Ppp2r5c	Adrb2
Wdr20	Fech
Tecpr2	Malt1
6030440G07Rik	Afg3l2
6030440G07Rik	Afg3l2
6030440G07Rik	Ldlrad4
6030440G07Rik	Mc2r
4930595D18Rik	Tcf4
Traf3	Tcf4
Eif5	Tcf4
Ppp1r13b	Mbd2
2010107E04Rik	Mex3c
Adssl1	Myo5b
Zbtb42	Smad2
Cdca4	Kcng2
Cdca4	Sall3
Mta1	Mbp
Crip1	Zfp236
Zfp386	4930445N18Rik
Vipr2	Zadh2
Dnah11	Zfp407
Asb13	Cyb5a
Klf6	Cd226
Pfkp	Sipa1
Pfkp	Malat1
Larp4b	Neat1
Lyst	Pla2g16
Inhba	Slc22a27
Inhba	Slc22a8
Elmo1	Incenp
Elmo1	Incenp
Elmo1	Rab3il1
Hist1h2br	Fads3
Hist1h4d	Fads1
Ripor2	Zp1
Mir6368	Ms4a5
2610307P16Rik	Ms4a6d
Sox4	Osbp
Sox4	Osbp
Irf4	Olfr1423
Exoc2	Olfr1423
Exoc2	Gnaq
Bphl	Vps13a
Cdyl	1500015L24Rik
Cdyl	Gda
Fars2	Abhd17b
Ly86	Tmem2
Ly86	Vldlr
Ly86	Gm9895
Rreb1	Mir101b
Rreb1	A930007I19Rik
Tfap2a	A930007I19Rik
Gcnt2	8430431K14Rik
Pak1ip1	Asah2
Nedd9	Asah2
Nedd9	Sgms1
Nedd9	Sgms1
Tmem170b	Minpp1
Gm5082	Minpp1
Hivep1	Ankrd22
Hivep1	Mir107
Hivep1	Mir107
Hivep1	1700122C19Rik
Tbc1d7	Exoc6
Gfod1	Exoc6
Mcur1	Exoc6
Mcur1	Entpd1
Jarid2	Ccnj
Jarid2	Ccnj
Dtnbp1	Tm9sf3
Dtnbp1	Pik3ap1
Atxn1	Lcor
Atxn1	Lcor
Ninj1	Rrp12
Fgd3	Rrp12
Bicd2	Zfyve27
Bicd2	Abcc2
9430083A17Rik	Dnmbp
S1pr3	Scd2
Sema4d	Trim8
Sema4d	Arl3
Sema4d	Borcs7
Sema4d	Nt5c2
Sema4d	Gsto2
4921525O09Rik	1700001K23Rik
4921525O09Rik	1700001K23Rik
Syk	Mxi1
Syk	Zfp950
Syk	Fam107b
BB123696	Frmd4a
BB123696	Echdc3
Auh	Usp6nl
Nfil3	Celf2
Rnf44	Prkcq
Slc34a1	Il2ra
F12	Commd3
F12	Commd3
H2afy	Pip4k2a
Tifab	4930447M23Rik
Tifab	4930447M23Rik
Tifab	4930447M23Rik
Tifab	Apbb1ip
Tifab	Traf2
Golm1	Gm35978
Zcchc6	Vav2
Zcchc6	Olfm1
Dapk1	Ppp1r26
BC051665	Ralgds
BC051665	Rapgef1
Fbp1	Fam78a
2010111I01Rik	Naif1
2010111I01Rik	Dpm2
2010111I01Rik	Eng
2010111I01Rik	Sh2d3c
2010111I01Rik	Mvb12b
Mir3074-1	Pbx3
Ercc6l2	Pbx3
Ercc6l2	Gsn
Ercc6l2	Stom
Ercc6l2	Ggta1
Ctsl	Gpr21
Cdk20	Mir181a-2
Cdk20	Olfml2a
Lpcat1	Gtdc1
Zfp825	Mir5129
Glrx	Zeb2
Rfesd	Gm13498
Ttc37	Neb
Mctp1	Tanc1
Mblac2	Cobll1
Mir3961	Cers6
Mef2c	Pdk1
Msh3	Map3k20
Serinc5	Map3k20
Jmy	Cir1
Lhfpl2	Hnrnpa3
Sv2c	Hnrnpa3
Arhgef28	Itga4
Arhgef28	Zswim2
Tnpo1	Ptprj
Tnpo1	Nup160
1700024P04Rik	Dgkz
Ptcd2	Prr5l
Slc30a5	Cd44
Pik3r1	Lincred1
Pik3r1	Cd59a
Pik3r1	D330050G23Rik
Cd180	Fsip1
Nln	Srp14
Nln	Bmf
4933425L06Rik	Ehd4
Ipo11	Fbn1
3830408C21Rik	Secisbp2l
3830408C21Rik	Galk2
Pde4d	Atp8b4
Pde4d	Atp8b4
Pde4d	Atp8b4
Gapt	Hdc
Map3k1	F830045P16Rik
Gm15326	Sirpa
Dhx29	Siglec1
4921509O07Rik	Rassf2
4921509O07Rik	AU019990
Mocs2	1110034G24Rik
Itga2	Bmp2
Emb	Btbd3
Pxk	Gm5535
Pxk	Ralgapa2
Thoc7	Cd93
Atxn7	9230104L09Rik
Psmd6	H13
Slc4a7	Nol4l
Thrb	Nol4l
Thrb	Chmp4b
Gng2	Myh7b
Gng2	Tgm2
Saysd1	Tgm2
Dnajc9	Fam83d
Dnajc9	Pkig
Anxa7	Ywhab
Myoz1	Stk4
Camk2g	Slpi
Adk	Pigt
Adk	Ncoa3
Adk	Ncoa3
Rps24	Sulf2
Zmiz1	Stau1
Zmiz1	B4galt5
Zmiz1	Ube2v1
Zmiz1	E130018N17Rik
Zmiz1	Zfp217
Zmiz1	Zfp217
Mir3075	Zfp217
Mir3075	Bcas1os2
4931406H21Rik	Bcas1os2
Anxa11	1700021F07Rik
Anxa11	Edn3
Anxa11	Cables2
Asb14	Zfp704
Hesx1	Slc10a5
Arhgef3	Gm9733
Arhgef3	Tbl1xr1
Chdh	Nceh1
Cacna1d	Mecom
Cacna1d	Samd7
Cacna1d	Dcun1d1
Mir3076	Pgrmc2
Nisch	Maml3
Dnah1	Maml3
Sh3bp5	Foxo1
Btd	Foxo1
Btd	Supt20
Wdfy4	Supt20
Wdfy4	Siah2
Tspan14	Gpr171
Txndc16	Gpr171
4930447J18Rik	Gpr171
Gm6498	P2ry14
Rnase12	P2ry14
Chd8	P2ry14
Dad1	Mbnl1
Dad1	Mbnl1
Slc7a7	Mbnl1
Slc7a7	Mbnl1
Rem2	Mbnl1
4931414P19Rik	P2ry1
Tinf2	P2ry1
Ripk3	Rap2b
Khnyn	Ccnl1
Cryl1	Il12a
Eef1akmt1	Ppm1l
Sap18	Rapgef2
Phf11c	4921511C10Rik
Atp8a2	4921511C10Rik
Atp8a2	Fam198b
Atp8a2	Tlr2
4930556J02Rik	Tmem154
Dleu2	Dclk2
Dleu2	Krtcap2
Mir6541	Gatad2b
Ctsb	Ints3
Ctsb	S100a11
Msra	Cers2
Kif13b	Adamtsl4
Hmbox1	Anp32e
Hmbox1	Fcgr1
Ints9	Mir7225
Extl3	Fam46c
Extl3	Man1a2
Extl3	Tspan2
Zfp395	Dennd2c
Ptk2b	Trim33
Ptk2b	Gm15471
Ptk2b	Rap1a
Ptk2b	Gnat2
Ptk2b	Sort1
Ptk2b	Gm12522
Ptk2b	Prpf38b
Ptk2b	Vav3
Ppp2r2a	S1pr1
Cdca2	Frrs1
Dock5	Mir760
Mir6539	Mir760
Mir6539	Fnbp1l
Mir6539	Fnbp1l
Mir6539	Mettl14
Egr3	Camk2d
Egr3	Elovl6
Piwil2	Elovl6
Gfra2	Papss1
Gm4251	Papss1
Gm9199	Nfkb1
Itm2b	Ppp3ca
Itm2b	Dapp1
Htr2a	Gm6260
Htr2a	Hs2st1
Lrch1	Sh3glb1
Lrch1	Dnajb4
Lrch1	St6galnac5
Lcp1	Chchd7
Lcp1	Fam110b
Cpb2	Chd7
Cog3	Chd7
Slc25a30	Chd7
Nufip1	Asph
Nufip1	Asph
Nufip1	1700123O12Rik
Tsc22d1	1700123M08Rik
1700108F19Rik	Atp6v0d2
1700108F19Rik	Epha7
1700108F19Rik	Map3k7
Gm6994	Map3k7
Akap11	Bach2
Zfp957	Bach2
Kbtbd6	Bach2
Wbp4	Rngtt
Wbp4	Mir8118
Mzt1	Zfp292
Mzt1	Ifnk
Kctd12	Ubap1
Kctd12	Glipr2
Cln5	Hemgn
Ndfip2	Coro2a
Mir6390	Galnt12
Spry2	Galnt12
4930524C18Rik	AI427809
1700100I10Rik	Klf4
1700100I10Rik	Actl7b
Abcc4	Dnajc25
Abcc4	Ugcg
Abcc4	Ugcg
Abcc4	Ugcg
Cldn10	Gm12596
Stk24	Gm12596
Gpr18	Susd1
Gpr18	Snx30
Gpr183	Snx30
Timm8a2	Snx30
Timm8a2	Rgs3
Timm8a2	Akna
Pcca	Tmem268
Selenop	Tle1
Selenop	Jun
Ptger4	Jun
Fyb	Jun
Fyb	Jun
Fyb	Jun
Fyb	Nfia
Nadk2	E130114P18Rik
Nadk2	Tm2d1
Il7r	Usp1
4930556M19Rik	Jak1
Sub1	Dnajc6
Mtmr12	Leprot
Golph3	Pde4b
Golph3	Ndc1
Golph3	Osbpl9
Pdzd2	Calr4
Pdzd2	Ttc39a
Pdzd2	St3gal3
Basp1	Ybx1
Retreg1	Rlf
Retreg1	Cap1
Fam105a	Trit1
Fam105a	Pabpc4
Trio	Gja4
Trio	Zbtb8a
Trio	Ptp4a2
Ankrd33b	E330017L17Rik
Ankrd33b	Gm12992
2021-03-06	Epb41
2021-03-06	Themis2
Pop1	Stx12
Vps13b	Wasf2
Pabpc1	Wasf2
Pabpc1	Rhd
Ywhaz	Runx3
Ywhaz	Pithd1
Ywhaz	Eloa
Zfp706	Cela3a
Atp6v1c1	Usp48
Oxr1	Spen
Trps1	Agmat
Ext1	Prdm2
Fam83a	Prdm2
Tatdn1	Vps13d
Mtss1	Vps13d
Mtss1	Zfp985
Nsmce2	Agtrap
Gm19510	Gm572
4933412E24Rik	Gm572
Pvt1	Car6
Gsdmc	Rere
Gsdmc	Errfi1
Fam49b	Camta1
Fam49b	Slc35e2
Asap1	Gm13648
Tmem71	Cdk6
Sla	Cdk6
Sla	Cdk6
Sla	Fam133b
Ndrg1	Tmbim7
St3gal1	Cdk14
St3gal1	Ptpn12
St3gal1	Fgl2
St3gal1	Fgl2
1700012I11Rik	Srpk2
1700012I11Rik	Snord93
Peg13	Nub1
Trappc9	Rheb
Chrac1	Prkag2
Ago2	1700096K18Rik
Ago2	Dpp6
Slc45a4	Tacc3
Slc45a4	Hgfac
Slc45a4	Jakmip1
Ly6e	Slc2a9
Ly6e	Fbxl5
Ly6e	Tapt1
Ly6c2	Ccdc149
Mir6953	Anapc4
Mirt2	Rbpj
Lrrc14	Stim2
Myh9	Pcdh7
Myh9	0610040J01Rik
Ncf4	Gm3716
Csf2rb	Gm3716
Lgals2	Smim14
Mir6955	Pds5a
Mir6955	N4bp2
Mir6955	Chrna9
Sh3bp1	Rbm47
Lgals1	Apbb2
Tab1	Fryl
Fam83f	Kit
Tnrc6b	Kit
Tnrc6b	Kit
Tnrc6b	Kit
Tnrc6b	Kdr
Dnajb7	G3bp2
Dnajb7	Gm8013
Rbx1	Gm8013
Nfam1	Gm8013
Nfam1	Rasgef1b
Tspo	Rasgef1b
Ttll12	Rasgef1b
Parvg	2310034O05Rik
Fam118a	Klhl8
Wnt7b	Klhl8
Celsr1	Lrrc8c
Celsr1	Lrrc8d
Gramd4	Zfp644
Cerk	Hfm1
Cerk	Hfm1
Tbc1d22a	4930428O21Rik
Tbc1d22a	Pde6b
Tbc1d22a	Plcxd1
Sbf1	Tpst2
Lrrk2	Selplg
Gxylt1	Ssh1
9430014N10Rik	Ssh1
Ano6	Mvk
Ano6	Sppl3
Ano6	Rpl37rt
Slc38a2	2410131K14Rik
Slc38a2	Med13l
Pced1b	Med13l
Pced1b	Tpcn1
Rpap3	Hectd4
Hdac7	Aldh2
Snora34	Atxn2
Adcy6	Hpd
Kmt2d	Mlxip
Kmt2d	Mlxip
Tuba1c	Vps33a
Tmbim6	Vps37b
Tmbim6	Vps37b
Mir3473a	Abcb9
Mettl7a1	Ubc
Letmd1	Ubc
Bin2	Stx2
Bin2	Hip1
Cela1	Por
I730030J21Rik	Tsc22d4
I730030J21Rik	Stag3
I730030J21Rik	Gpr146
Slc4a8	Ints1
Slc4a8	Chst12
Nr4a1	Gna12
6030408B16Rik	Card11
Zfp385a	Foxk1
Zfp385a	Tnrc18
Itga5	Tnrc18
Mefv	Actb
Glis2	Fam220a
Ubald1	Gpr12
Nudt16l1	Rpl21
Rogdi	Flt3
Usp7	Flt3
Socs1	Flt1
Socs1	Slc46a3
Socs1	Hmgb1
Litaf	Hmgb1
Tnfrsf17	Medag
4833415N18Rik	Hsph1
1700003L19Rik	N4bp2l1
Pla2g10	N4bp2l1
Abcc1	A430035B10Rik
Abcc1	Ndufa4
Igll1	Tfec
Ube2l3	St7
Slc25a1	Fam3c
Slc25a1	Fam3c
Dgcr6	Fam3c
2510009E07Rik	Tspan33
Igf2bp2	Tspan33
Etv5	Tspan33
Dgkg	Ube2h
Dgkg	Lncpint
Dgkg	Lncpint
Adipoq	Hipk2
St6gal1	Hipk2
Bcl6	Tbxas1
Bcl6	Tbxas1
Bcl6	Mrps33
Gm20319	Tpk1
Gm1968	Tpk1
9030404E10Rik	Gsdme
Hes1	Osbpl3
Gp5	Snx10
Atp13a3	Tax1bp1
Atp13a3	Aqp1
Acap2	Aqp1
Pak2	Ghrhr
Nrros	Nt5c3
Bex6	Lancl2
Tnk2	Vopp1
Osbpl11	Vopp1
E130310I04Rik	Tnip3
Dirc2	E230016M11Rik
Dirc2	Gadd45a
Dirc2	Serbp1
Casr	Sftpb
Hcls1	Tmsb10
Gsk3b	Tmsb10
B4galt4	Tet3
Mir6540	Add2
Usf3	Pcbp1
Myh15	Asprv1
Ift57	Nfu1
Ift57	Arhgap25
Ift57	Efcc1
Ift57	Gp9
Cd47	Kbtbd12
Cd47	Mgll
Cd47	Nup210
Cblb	Slc6a6
Cblb	Arl6ip5
Alcam	Lmod3
Nxpe3	Frmd4b
Nxpe3	Foxp1
Nit2	Foxp1
Tbc1d23	Foxp1
Tmem30c	Foxp1
Filip1l	Foxp1
Filip1l	Mir7661
Cpox	Irak2
Cpox	Raf1
Crybg3	Plxnd1
Hspa13	Alox5
Nrip1	Hdhd5
Nrip1	Bcl2l13
Nrip1	Bid
Usp25	Phc1
4930478L05Rik	Foxj2
4930478L05Rik	Cd163
4930478L05Rik	1700027F06Rik
4930478L05Rik	1700027F06Rik
4930478L05Rik	1700027F06Rik
D16Ertd472e	Gm38404
Bach1	Parp11
Bach1	Cracr2a
Tiam1	Klrb1
Tiam1	Klrb1c
Gm10789	Klrb1c
Gm10789	Klrb1b
Tiam1	Klrb1f
Sod1	Clec2d
Sod1	4922502D21Rik
Paxbp1	Etv6
4932438H23Rik	Etv6
4932438H23Rik	Mansc1
Ifnar2	Lockd
Ifnar2	Gsg1
Il10rb	Pbp2
Il10rb	Plbd1
A930006K02Rik	Plbd1
A930006K02Rik	Pde6h
A930006K02Rik	Strap
A930006K02Rik	Gm7457
Itsn1	St8sia1
Itsn1	Sox5
Itsn1	Lrmp
Mrps6	Gm15706
Runx1	Gm15706
Runx1	1700073E17Rik
Runx1	Tm7sf3
Runx1	Tm7sf3
Runx1	Oscar
Runx1	Zscan18
Runx1	Bicra
1810053B23Rik	Ccdc9
Cbr3	Ccdc9
Cldn14	Ccdc9
Hlcs	Bbc3
Dscr3	Sae1
Dscr3	Arhgap35
Dyrk1a	Fosb
Dyrk1a	Fosb
Kcnj15	Bcl3
Erg	Sertad1
Erg	Zfp626
Ets2	Rinl
Dscam	Rinl
Mx1	Actn4
Scaf8	Hcst
Tiam2	Zfp619
Tiam2	Gm9268
Arid1b	Vsig10l
Arid1b	Cd33
Arid1b	Zfp658
Arid1b	Zfp658
Arid1b	Clec11a
Ldhal6b	Syngr4
Ldhal6b	Ldha
Ldhal6b	Spty2d1
Ldhal6b	Mrgprb5
Ldhal6b	Nav2
Zdhhc14	Cyfip1
Synj2	Herc2
Synj2	Chsy1
Ezr	Lrrk1
Ezr	Mir7057
Ezr	Igf1r
Ezr	Igf1r
Fndc1	Chd2
Fndc1	Chd2
Pde10a	Gm4971
Pde10a	Fam174b
Pde10a	Akap13
Pde10a	Abhd2
Slc22a3	Gm21057
Slc22a3	Sema4b
Wdr27	Sema4b
Fam120b	Man2a2
Fam120b	Iqgap1
Dcpp3	Iqgap1
Pdpk1	Iqgap1
Tbc1d24	Tm6sf1
Ccnf	Cfap161
Unkl	E230029C05Rik
Unkl	E230029C05Rik
Tpsab1	Picalm
Fam234a	Picalm
Fam234a	Aqp11
Fam234a	Aqp11
Neurl1b	Lrrc32
Dusp1	Wnt11
Dusp1	Uvrag
Dusp1	Arap1
Ergic1	Rhog
Crebrf	Trim30a
Mir3083	Gm1966
Itpr3	Gm1966
Mir7677	Ric3
Hmga1	Wee1
AI413582	Eef2k
Rps10	1700025J12Rik
D17Wsu92e	Prkcb
Uhrf1bp1	Arhgap17
Uhrf1bp1	Nsmce1
Anks1	Gsg1l
1810013A23Rik	Nupr1
Tulp1	Sgf29
Slc26a8	Prr14
Mapk14	Fbrs
4930539E08Rik	Orai3
4930539E08Rik	Itgam
Kctd20	Itgam
Srsf3	Itgam
Cpne5	BC017158
Pim1	Tacc2
Pim1	Lhpp
Mdga1	Ctbp2
Gm6402	Ctbp2
Gm6402	Ctbp2
Brd4	Tex36
Brd4	D7Ertd443e
Cyp4f16	5830432E09Rik
Cyp4f16	Mki67
Myo1f	Mki67
Myo1f	Stk32c
Platr17	Ifitm3
Psmb9	B4galnt4
Tap2	Ap2a2
H2-Aa	Dusp8
BC051142	Ifitm10
Btnl4	Tnfrsf26
Neu1	Clec4g
D17H6S56E-5	Rasa3
Lta	Rasa3
H2-D1	Mrps31
Ppp1r18	Tacc1
A930015D03Rik	Tacc1
A930015D03Rik	Nsd3
A930015D03Rik	2310008N11Rik
H2-T24	2310008N11Rik
Mog	Mboat4
Tnfrsf21	Tnks
Tnfrsf21	Ppp1r3b
Adgrf1	Acsl1
Runx2	Cenpu
Runx2	Primpol
Runx2	Casp3
Bicral	Irf2
Bicral	Enpp6
Trerf1	Enpp6
Trerf1	Enpp6
Trerf1	AW046200
Trerf1	Hpf1
Trerf1	Psd3
Ccnd3	Sh2d4a
Ccnd3	Atp6v1b2
Ccnd3	Zfp930
Mdfi	D130040H23Rik
Foxp4	D130040H23Rik
Rftn1	Slc25a42
Rftn1	Homer3
Rftn1	Lrrc25
Rftn1	Jund
Rftn1	Myo9b
Rftn1	Mir6769b
Btg3	Zfp709
Tbc1d5	0610038B21Rik
Gm20098	Smarca5
Fem1a	Rnf150
Rfx2	Tbc1d9
Tubb4a	Nod2
Tnfsf14	Chd9
Vav1	Cpne2
Vav1	Rspry1
Adgre1	Ccl22
Adgre1	Adgrg1
Adgre1	Adgrg1
Pdzph1	Adgrg3
Pdzph1	Lrrc36
Tmem232	Wwp2
Rab31	Ddx19a
Arhgap28	Ddx19a
Myl12b	Cdyl2
Lpin2	1700030J22Rik
Lpin2	Gan
Lpin2	Gan
Emilin2	Plcg2
Emilin2	Tldc1
Emilin2	Cotl1
Emilin2	A330074K22Rik
Emilin2	Gse1
Emilin2	Gse1
Emilin2	Cox4i1
Smchd1	Irf8
Clip4	Banp
Lbh	Banp
Lclat1	Ankrd11
Memo1	Def8
Cdc42ep3	Galnt2
Cdc42ep3	Galnt2
Rmdn2	Tarbp1
Slc8a1	Irf2bp2
Pkdcc	Tomm20
Pkdcc	Tomm20
Pkdcc	Pard3
Kcng3	Pard3
Mta3	Itgb1
Mta3	Birc2
Haao	Ccdc82
Haao	Bbs9
Haao	Herpud2
8430430B14Rik	Aplp2
8430430B14Rik	Fli1
Zfp36l2	Fli1
Zfp36l2	Gm27162
Zfp36l2	St3gal4
Zfp36l2	Nrgn
Thada	Gramd1b
Thada	Gramd1b
Thada	Ubash3b
Dync2li1	1700063D05Rik
Lrpprc	Sorl1
Six3os1	Arhgef12
Srbd1	Cbl
Prkce	Cbl
Prkce	Treh
2010106C02Rik	Il10ra
2010106C02Rik	Sik3
2010106C02Rik	Cadm1
2010106C02Rik	Nxpe4
2010106C02Rik	Pts
2010106C02Rik	Ppp2r1b
2010106C02Rik	Ppp2r1b
Rhoq	AI593442
Socs5	Hmg20a
Socs5	1700017B05Rik
Ttc7	Csk
Ttc7	Pml
Stpg4	Nptn
Gm4832	Rplp1
Svil	Paqr5
Svil	Skor1
Svil	Smad3
Svil	1700055C04Rik
Svil	Dennd4a
Arhgap12	Dennd4a
Kif5b	Dennd4a
Rbbp8	Rab8b
Riok3	Lactb
Osbpl1a	Tpm1
4933424G05Rik	Sltm
Kctd1	Lipc
Kctd1	Aqp9
Aqp4	Tcf12
Ttr	Tcf12
Rnf125	Prtg
Rnf125	Khdc3
Mep1b	Fam214a
Mapre2	Bcl2l10
Mapre2	Leo1
Mapre2	Tmod3
Mapre2	Gclc
Zfp397	Elovl5
Ino80c	Elovl5
AW554918	Elovl5
Bin1	Snx14
Gypc	Slc9a9
Gypc	Pls1
Kdm3b	Tfdp2
Etf1	Rasa2
Lrrtm2	Zbtb38
Spata24	Trim42
1700066B19Rik	Faim
Tmem173	Pik3cb
Cxxc5	Msl2
Cxxc5	Dnajc13
E230025N22Rik	Dnajc13
Mir6979	Tlr9
Mir6979	Ip6k1
Gnpda1	Rtp3
Gnpda1	Pdcd6ip
Arhgap26	Clasp2
Arhgap26	Clasp2
Arhgap26	Cmtm6
Arhgap26	Tgfbr2
Ap3s1	Tgfbr2
Tnfaip8	Tgfbr2
Sncaip	Azi2
Snx24	Cx3cr1
Snx24	Mir7090
Csnk1g3	Ctnnb1
Zfp608	Trak1
Zfp608	Cdcp1
Gramd3	Tmem158
Lmnb1	Fyco1
Smim3	Ccr1
Dctn4	Ccr1
Ndst1	Dgkk
Cd74	Bcor
Tcof1	Bcor
Csf1r	Bcor
Hmgxb3	Bcor
Adrb2	Gm14634
Atp8b1	Gm14634
Atp8b1	AA414768
Nedd4l	2010308F09Rik
Nedd4l	Nyx
Alpk2	Gpr82
Alpk2	Slc25a5
Pmaip1	Akap14
Pmaip1	Sash3
Pmaip1	Sash3
Pmaip1	Bcorl1
Ptpn2	Hmgb3
Ldlrad4	Hmgb3
Ldlrad4	Msn
Ldlrad4	Gm614
Ldlrad4	Bclaf3
Mc2r	Bclaf3
Mbd2	Gpm6b
Mbd2
Mbd2
Elac1
Dym
Dym
2010010A06Rik
2010010A06Rik
2010010A06Rik
2010010A06Rik
2010010A06Rik
Smad7
Smad7
Gm10532
Hdhd2
8030462N17Rik
Pstpip2
Adnp2
Kcng2
Gm2176
Nfatc1
Mbp
Mbp
Mbp
4930445N18Rik
4930445N18Rik
4930445N18Rik
Zfp407
Zfp407
Lrp5
Ndufs8
Gstp2
Gstp3
Tbc1d10c
Rad9a
Pold4
Grk2
Grk2
Grk2
Grk2
Pacs1
Ehd1
Cdc42bpg
Cdc42bpg
Ccdc88b
Plcb3
Bscl2
Fth1
Fth1
Sdhaf2
Tmem138
Vps37c
Vps37c
Osbp
Pfpl
Mpeg1
Mpeg1
Fam111a
Fam111a
Tle4
Gnaq
Gnaq
Gnaq
Mir496b
Gna14
Gna14
Prune2
Gcnt1
Gcnt1
Ostf1
Ostf1
Carnmt1
Tmem2
Klf9
Mir1192
Mamdc2
Fam122a
Fam122a
Fam122a
Dock8
Dock8
Dock8
Dock8
Rfx3
Gm9895
Mir101b
Mir101b
Mir101b
Mir101b
Jak2
Cd274
Cd274
Cd274
Pdcd1lg2
8430431K14Rik
Sgms1
Sgms1
Sgms1
Minpp1
Minpp1
Pten
Pten
Pten
Pten
Stambpl1
Mir107
Ankrd1
Pcgf5
Tnks2
4931408D14Rik
Exoc6
Exoc6
Myof
Pdlim1
Sorbs1
E030044B06Rik
Dntt
Tm9sf3
Pik3ap1
Lcor
Lcor
Frat1
Frat1
Pgam1
BC037704
Scd2
Sfxn3
Btrc
Poll
Poll
Trim8
Trim8
Trim8
Trim8
Nt5c2
Nt5c2
Pdcd11
Sh3pxd2a
Cfap43
Mir6407
Add3
Add3
Mxi1
Mirt1
Rbm20
Pdcd4
Pdcd4
Gucy2g
4930552P12Rik
Dclre1a
Ablim1
Ablim1
Ablim1
Cdnf
Fam107b
Fam107b
Fam107b
Fam107b
Fam107b
Fam107b
Frmd4a
Optn
Optn
Optn
Gm10857
Echdc3
Celf2
Celf2
Celf2
Sfmbt2
Pfkfb3
Pfkfb3
Pfkfb3
Pfkfb3
Pfkfb3
E030013I19Rik
Mindy3
Rsu1
Trdmt1
Mir6419
Pip4k2a
4930426L09Rik
Armc3
Armc3
Gm3230
Arhgap21
Apbb1ip
Abi1
Abi1
Nrarp
Tor4a
Fut7
Abca2
C8g
Camsap1
Notch1
Gm35978
Dbh
Rxra
Gfi1b
Rapgef1
Rapgef1
Rapgef1
Gm13547
Gm13547
Gm13547
Set
Nup188
Ptpa
Mir3089
Mir3089
Tor1a
Fnbp1
Fnbp1
Fnbp1
Prrc2b
Prrc2b
Fam102a
Fam102a
Fam102a
Stxbp1
Fam129b
Zbtb34
Mvb12b
Mvb12b
Mvb12b
Traf1
Traf1
Gsn
4930402F06Rik
Ptgs1
Ppp6c
Arhgap15
Zeb2
Zeb2
Lypd6b
Gpd2
Acvr1
Slc38a11
Cers6
Cers6
Cers6
Tlk1
Platr26
Platr26
Itga6
Rapgef4
Sp3
Wipf1
Wipf1
Wipf1
Wipf1
Wipf1
Nfe2l2
Agps
Ube2e3
Ube2e3
Itga4
Gm13710
Ptprj
Ptprj
Ptprj
Ptprj
Spi1
Lrp4
Dgkz
Creb3l1
Mir1955
[truncated: 1,526 more rows]

## Sheet: Table 3
Genes annotated to gained ATAC-Seq peaks in p300Δ/ΔTet2-/-	Genes annotated to lost ATAC-Seq peaks in p300Δ/ΔTet2-/-
Xkr4	NA
Xkr4	NA
Rp1	Rgs20
Rp1	Alkal1
Sox17	Sgk3
Sox17	NA
NA	Cpa6
NA	Prex2
NA	NA
NA	Lactb2
Npbwr1	Eya1
Npbwr1	Sbspon
NA	Stau2
Rb1cc1	Pi15
Rb1cc1	Crisp4
Alkal1	NA
St18	Efhc1
St18	Tmem14a
Pcmtd1	Tmem14a
NA	Kcnq5
NA	Kcnq5
NA	4931408C20Rik
Sntg1	NA
Rrs1	NA
NA	NA
Mcmdc2	NA
Ppp1r42	NA
Ppp1r42	Bend6
Arfgef1	Prss39
Arfgef1	Prss40
Arfgef1	Arhgef4
Arfgef1	Arhgef4
Arfgef1	NA
Cpa6	Uggt1
Cpa6	Uggt1
Cpa6	Lman2l
NA	Cnnm3
NA	Cnnm3
NA	NA
NA	NA
A830018L16Rik	NA
A830018L16Rik	NA
A830018L16Rik	NA
Slco5a1	NA
Slco5a1	Tmem131
NA	Cnga3
Prdm14	Mgat4a
Prdm14	Mgat4a
Prdm14	NA
Prdm14	2010300C02Rik
Prdm14	2010300C02Rik
Prdm14	Tsga10
Prdm14	Lyg1
Prdm14	Lyg1
Ncoa2	Aff3
Ncoa2	Aff3
Ncoa2	NA
NA	NA
Ncoa2	Aff3
NA	Aff3
NA	Aff3
Ncoa2	Aff3
Tram1	Aff3
Lactb2	Npas2
Lactb2	Rpl31
NA	NA
NA	Rnf149
NA	NA
NA	Rfx8
NA	Gm3646
Eya1	Map4k4
Eya1	Il1r1
Eya1	Il1r1
Eya1	Il1r1
NA	Il1r1
NA	Il1rl2
NA	Il1rl1
NA	Il1rl1
NA	Il18r1
NA	Il18rap
NA	Mfsd9
Sbspon	NA
Rdh10	NA
NA	Pou3f3
Ube2w	Pou3f3
Ly96	NA
Jph1	Fhl2
Defb41	Gm8210
Defb41	Gm8210
Tfap2b	Nck2
Tfap2b	Nck2
Tfap2b	Nck2
Pkhd1	1500015O10Rik
Mir133b	NA
Il17f	NA
Il17f	Slc40a1
Il17f	Stk-ps2
Mcm3	Nabp1
Efhc1	Nabp1
Efhc1	Myo1b
Tram2	NA
Tram2	Nemp2
Tram2	Mstn
NA	Hecw2
NA	NA
Kcnq5	Ankrd44
Kcnq5	Ankrd44
Rims1	Sf3b1
Rims1	NA
NA	NA
NA	NA
NA	Satb2
Mir30c-2	NA
Ogfrl1	4930558J18Rik
NA	4930558J18Rik
NA	NA
Smap1	Aox4
NA	Aox2
Col9a1	Mpp4
Col19a1	Mpp4
Lmbrd1	Mpp4
Lmbrd1	Cdk15
Lmbrd1	Fzd7
NA	Fzd7
NA	Ctla4
NA	NA
NA	NA
NA	Nrp2
NA	NA
NA	NA
Bag2	Adam23
Zfp451	Creb1
Dst	Fzd5
Dst	Fzd5
Dst	Plekhm3
Dst	D630023F18Rik
Mir5103	NA
Mir5103	Ikzf2
Ccdc115	Spag16
Cfc1	Apol7d
Cfc1	NA
Cfc1	NA
Prss40	Mreg
Arhgef4	Smarcal1
Arhgef4	Smarcal1
Arhgef4	Mir6351
Fam168b	Mir6351
Fam168b	Rufy4
NA	Cxcr2
NA	Cxcr2
NA	Plcd4
Hs6st1	Stk36
Hs6st1	Cyp27a1
Mir6897	Wnt10a
Uggt1	Cfap65
Uggt1	Nhej1
Uggt1	NA
Arid5a	NA
Cnnm3	NA
Cnnm3	NA
NA	Mir6352
NA	Acsl3
NA	NA
Fam178b	Ap1s3
Actr1b	Ap1s3
Zap70	Wdfy1
NA	NA
Tmem131	Cul3
Tmem131	NA
Tmem131	NA
Tmem131	NA
Tmem131	Dock10
Tmem131	Col4a4
NA	Pid1
Inpp4a	Dner
Unc50	2810459M11Rik
NA	Armc9
NA	Armc9
Mgat4a	B3gnt7
Mgat4a	NA
Mgat4a	Ptma
NA	Alppl2
NA	Ecel1
2010300C02Rik	Chrng
2010300C02Rik	NA
Tsga10	Inpp5d
Mrpl30	Ugt1a9
Txndc9	Mroh2a
Eif5b	Mroh2a
Eif5b	Mroh2a
Rev1	Mroh2a
Rev1	Mroh2a
Aff3	Trpm8
NA	Trpm8
NA	NA
NA	Platr5
NA	Sh3bp4
NA	Sh3bp4
NA	Agap1
NA	Agap1
Aff3	Agap1
Aff3	Agap1
Aff3	NA
Aff3	NA
Aff3	Ackr3
Aff3	NA
Aff3	Col6a3
Lonrf2	Lrrfip1
Lonrf2	Rbm44
Pdcl3	Rbm44
Mir6349	Ube2f
Npas2	NA
Rpl31	Hes6
Rpl31	Asb1
Rpl31	NA
Rpl31	NA
NA	Hdac4
NA	Hdac4
Snord89	Olfr1414
Rnf149	Otos
Rfx8	Otos
Rfx8	Otos
Rfx8	Gpc1
Gm3646	Gpc1
Map4k4	Ankmy1
Map4k4	Rnpepl1
Map4k4	Rnpepl1
Map4k4	Aqp12
Map4k4	Crocc2
Map4k4	Ano7
Map4k4	Pdcd1
Il1r2	Fam174a
Il1r2	St8sia4
Il1r2	St8sia4
Il1r1	NA
Il1rl2	Gm17634
Il1rl1	NA
Il1rl1	NA
Il1rl1	2310035C23Rik
Il18rap	Tnfrsf11a
Slc9a4	NA
Slc9a2	NA
Mfsd9	Phlpp1
NA	Phlpp1
NA	Mir3473f
NA	Serpinb11
NA	Serpinb11
NA	NA
NA	NA
NA	Nifk
Pou3f3	NA
Gpr45	Gli2
Fhl2	NA
Gm8210	NA
Nck2	Inhbb
Nck2	Epb41l5
Nck2	Ptpn4
Nck2	Tmem177
1500015O10Rik	Sctr
Uxs1	3110009E18Rik
NA	C1ql2
NA	Htr5b
Tpp2	Actr3
NA	Slc35f5
Ercc5	Gpr39
Ercc5	Gpr39
Col5a2	Nckap5
NA	Mgat5
NA	Mgat5
NA	Mgat5
Slc39a10	Mgat5
Slc39a10	Dars
Slc39a10	NA
Slc39a10	NA
Tmeff2	Thsd7b
Cavin2	Thsd7b
Nabp1	NA
Nabp1	Zp3r
Nabp1	Fcmr
Myo1b	Ikbke
Stat4	Slc26a9
NA	Slc26a9
NA	Elk4
Stat1	Mfsd4a
Stat1	Mfsd4a
Gls	NA
Gls	NA
Gls	NA
Gls	Tmcc2
Gls	NA
NA	Cntn2
NA	NA
Nemp2	Lrrn2
Nemp2	Lrrn2
Mfsd6	Lrrn2
Mfsd6	Lrrn2
Mfsd6	Mdm4
Mfsd6	Plekha6
Mfsd6	NA
Inpp1	Sox13
Inpp1	Sox13
Hibch	Atp2b4
Hibch	Atp2b4
1700019D03Rik	Optc
1700019D03Rik	Prelp
1700019D03Rik	Myog
1700019D03Rik	Ppp1r12b
Pms1	Lgr6
Dnah7a	Lgr6
Hecw2	Gpr37l1
NA	Ipo9
Ccdc150	NA
Ccdc150	Tnni1
Gtf3c3	Tnni1
Ankrd44	Tnni1
Ankrd44	Tnnt2
Ankrd44	Pkp1
Ankrd44	Ddx59
Ankrd44	Gm19705
Ankrd44	NA
Ankrd44	NA
Ankrd44	Ptprc
Sf3b1	Atp6v1g3
Sf3b1	Nek7
Sf3b1	Lhx9
Sf3b1	Kcnt2
Sf3b1	NA
Sf3b1	Rgs2
Sf3b1	Rgs2
Sf3b1	Rgs1
Hspd1	Rgs1
Rftn2	NA
NA	NA
NA	Hmcn1
Hsfy2	NA
Hsfy2	NA
Hsfy2	Ivns1abp
Satb2	NA
4930558J18Rik	Swt1
Tyw5	Edem3
Tyw5	Edem3
Aox4	NA
NA	NA
Bzw1	1700025G04Rik
Clk1	1700025G04Rik
Clk1	1700025G04Rik
Clk1	Tsen15
Clk1	Nmnat2
Clk1	Lamc2
Nif3l1	Lamc2
NA	Lamc2
NA	Lamc2
Cflar	NA
Cflar	Npl
Cflar	Npl
Casp8	Rgs8
Casp8	Rgsl1
Casp8	Cacna1e
Trak2	Xpr1
Trak2	Lhx4
Stradb	Qsox1
NA	Qsox1
Mpp4	Tor1aip1
Fzd7	Tor1aip2
Fzd7	NA
Gm973	Abl2
NA	Rasal2
NA	NA
NA	Sec16b
NA	Brinp2
Bmpr2	NA
Fam117b	Rabgap1l
Fam117b	2810442N19Rik
Fam117b	2810442N19Rik
Wdr12	Dnm3
Carf	Dnm3
Nbeal1	NA
Cyp20a1	Gorab
Abi2	Kifap3
Raph1	Sell
Raph1	Nme7
Ctla4	NA
NA	NA
NA	Tbx19
NA	Gpr161
NA	Gpr161
NA	Mpzl1
9530026F06Rik	Mpzl1
Pard3b	Creg1
NA	NA
NA	Cd247
NA	NA
NA	Dusp27
NA	Dusp27
Nrp2	NA
Nrp2	NA
Nrp2	NA
Nrp2	NA
Nrp2	NA
Nrp2	Fam78b
NA	Fam78b
NA	Fam78b
NA	NA
Ino80d	NA
NA	Uck2
NA	Lmx1a
NA	Lmx1a
Adam23	Lmx1a
Adam23	NA
Adam23	NA
Adam23	NA
NA	Nos1ap
NA	Nos1ap
Gm13749	Fcrlb
NA	Fcgr2b
NA	Fcgr4
NA	Mpz
NA	Adamts4
NA	Arhgap30
NA	NA
NA	NA
Creb1	Itln1
Creb1	Itln1
Creb1	Itln1
Ccnyl1	Itln1
Ccnyl1	Itln1
Fzd5	Cd244
Plekhm3	Cd244
Plekhm3	Cd244
Crygb	Cd244
Cryga	Mir7683
Pth2r	Nhlh1
NA	Slamf9
Map2	Slamf8
NA	Fcrl6
Map2	Aim2
Unc80	Ifi209
Kansl1l	Ifi211
NA	Grem2
NA	Grem2
Acadl	Kmo
Myl1	Kmo
Lancl1	Sdccag8
Lancl1	Sdccag8
Lancl1	Sdccag8
Lancl1	Sdccag8
Lancl1	Sdccag8
Cps1	Sdccag8
NA	Zbtb18
NA	Kif26b
NA	Smyd3
NA	Smyd3
Ikzf2	Ahctf1
Ikzf2	Cdc42bpa
Ikzf2	Cdc42bpa
Ikzf2	Cdc42bpa
Ikzf2	Coq8a
Ikzf2	Psen2
Ikzf2	Psen2
Spag16	Stum
NA	Stum
NA	Acbd3
NA	NA
Atic	Lefty2
Apol7d	Pycr2
Apol7d	Ephx1
Apol7d	Cnih3
Apol7d	Ccdc121
Mreg	NA
Tnp1	Vmn1r1
Tnp1	Trp53bp2
Mir6351	Disp1
Mir6351	NA
Mir6351	4930488B22Rik
Tns1	Marc1
Tns1	Marc1
Tns1	Eprs
Tns1	Gpatch2
Tns1	Gpatch2
Rufy4	Esrrg
Cxcr2	Esrrg
Cxcr1	Esrrg
Arpc2	Esrrg
Gpbar1	Ush2a
Pnkd	NA
Catip	Kctd3
Mir26b	Kcnk2
Vil1	Ptpn14
Vil1	Ptpn14
Vil1	Ptpn14
Stk36	Smyd2
Ttll4	Rps6kc1
Cyp27a1	Rps6kc1
Cyp27a1	Atf3
Cdk5r2	NA
Fev	NA
Mir375	Ppp2r5a
NA	Hhat
Ihh	NA
Ihh	NA
Nhej1	Sertad4
Glb1l	Diexf
A630095N17Rik	G0s2
Gm15179	G0s2
Speg	Lamb3
Speg	Camk1g
Speg	Mir205
Speg	NA
Speg	NA
Gmppa	NA
Asic4	NA
Asic4	Mir3962
Asic4	Cd34
NA	A330023F24Rik
Mir6343	9230019H11Rik
NA	H60c
Mir6352	Iyd
Mir6352	NA
NA	Akap12
NA	Ccdc170
Pax3	Ccdc170
Pax3	Esr1
Pax3	NA
Pax3	Syne1
Farsb	Rgs17
Acsl3	Rgs17
Ap1s3	Ipcef1
Ap1s3	Cnksr3
Wdfy1	Lrp11
Serpine2	NA
NA	Tab2
NA	Tab2
Fam124b	Ust
Cul3	Ust
Cul3	Sash1
Cul3	NA
NA	Adgb
NA	Adgb
Dock10	NA
Dock10	NA
Dock10	NA
Dock10	NA
Dock10	Sf3b5
Dock10	Plagl1
Dock10	Phactr2
Dock10	Aig1
Dock10	Aig1
Dock10	Hivep2
Dock10	NA
Dock10	NA
Dock10	Nmbr
Dock10	Cited2
Dock10	Cited2
Dock10	Cited2
Dock10	Reps1
Dock10	Nhsl1
Nyap2	Arfgef3
NA	Tnfaip3
Irs1	Tnfaip3
NA	Olig3
Tm4sf20	Ifngr1
Slc19a3	NA
Slc19a3	Il20ra
Slc19a3	Il20ra
NA	NA
Mir6353	Pex7
Mir6353	Pex7
Pid1	Map3k5
Mir5126	Map3k5
Dner	Map3k5
Dner	Pde7b
Slc16a14	Ahi1
Gpr55	NA
Gpr55	Aldh8a1
Gpr55	Aldh8a1
Spata3	NA
Armc9	Sgk1
Snora75	NA
C130036L24Rik	Raet1e
Nmur1	Raet1a
Tex44	NA
Tex44	Eya4
Ptma	Eya4
Pde6d	Snora33
Dis3l2	Slc18b1
Alppl2	Moxd1
Ecel1	Moxd1
Prss56	NA
Eif4e2	NA
Ngef	NA
Ngef	Akap7
Inpp5d	Akap7
Inpp5d	Epb41l2
Inpp5d	Arhgap18
Inpp5d	Arhgap18
Atg16l1	Ptprk
Dgkd	NA
Dgkd	NA
Dgkd	NA
Usp40	Tspyl1
Ugt1a6b	Frk
NA	NA
NA	NA
NA	NA
Ugt1a1	NA
Ugt1a1	Lama4
Mroh2a	Fyn
Mroh2a	Amd1
NA	NA
Glrp1	Slc22a16
Glrp1	Mettl24
Glrp1	Wasf1
Glrp1	Wasf1
Arl4c	Gpr6
Arl4c	NA
Arl4c	NA
Arl4c	Zbtb24
Arl4c	Mical1
Arl4c	Ccdc162
Arl4c	Ccdc162
Platr5	Ccdc162
Platr5	Armc2
Sh3bp4	Armc2
Sh3bp4	Armc2
Sh3bp4	NA
Sh3bp4	NA
Sh3bp4	Foxo3
Agap1	Foxo3
Agap1	Nr2e1
Agap1	Ostm1
NA	Ostm1
NA	Scml4
NA	Scml4
NA	Scml4
NA	Scml4
NA	Bend3
NA	Qrsl1
NA	Lilrb4a
NA	Fam162b
NA	Fam162b
Ackr3	Rfx6
Ackr3	Dcbld1
Cops8	NA
Col6a3	NA
Col6a3	NA
Mlph	Fam184a
Lrrfip1	Man1a
Lrrfip1	4930467K11Rik
Lrrfip1	4930467K11Rik
Lrrfip1	Serinc1
Rbm44	Pkib
Ube2f	Lims1
Ube2f	Ccdc138
Klhl30	Edar
Ilkap	NA
Per2	Sh3rf3
Asb1	NA
Asb1	Oit3
Asb1	Mcu
Twist2	NA
Twist2	Chst3
NA	Cdh23
NA	Cdh23
Hdac4	Cdh23
Hdac4	Cdh23
Hdac4	Slc29a3
Hdac4	Slc29a3
Ndufa10	Slc29a3
Ndufa10	Slc29a3
Olfr1414	Tbata
Cops9	Tbata
Cops9	Adamts14
Otos	Nodal
Gpc1	NA
Gpc1	NA
Gpc1	Npffr1
Gpc1	Ppa1
Mir149	Col13a1
Rnpepl1	Col13a1
Gpr35	Col13a1
Gpr35	Fam241b
Aqp12	Mir7662
Kif1a	Tspan15
Agxt	Stox1
2310007B03Rik	Tet1
Sned1	Tet1
Sned1	Ctnna3
NA	NA
NA	Jmjd1c
44441	Jmjd1c
Stk25	Nrbf2
Atg4b	NA
Pdcd1	NA
Pdcd1	Rtkn2
Fam174a	Rtkn2
Fam174a	Arid5b
NA	Tmem26
NA	Tmem26
St8sia4	NA
Slco4c1	Ccdc6
Slco4c1	Slc16a9
NA	Pcdh15
D1Ertd622e	Gnaz
D1Ertd622e	Gnaz
Ppip5k2	Gnaz
Ppip5k2	Bcr
B230216N24Rik	Specc1l
Pam	Specc1l
Pam	Gucd1
Slco6d1	Ggt1
Slco6d1	Cabin1
Gm17634	Smarcb1
NA	Gm5134
Pign	Gm5134
2310035C23Rik	Pcnt
Tnfrsf11a	Pcbp3
Phlpp1	Slc19a1
Phlpp1	Slc19a1
Phlpp1	Col18a1
NA	Col18a1
Mir3473f	Gm10941
Mir3473f	Gm10941
Mir3473f	Adarb1
Mir3473f	Adarb1
Bcl2	Adarb1
Bcl2	NA
Kdsr	NA
NA	Fam207a
NA	Gm10100
Serpinb13	Gm9639
NA	Icosl
NA	Trappc10
Serpinb2	NA
Serpinb2	Agpat3
Serpinb8	NA
Serpinb8	Shc2
Serpinb8	Ptbp1
NA	Plppr3
Tsn	Plppr3
Nifk	Med16
Clasp1	Arhgap45
NA	Polr2e
NA	Sbno2
Tfcp2l1	1600002K03Rik
Gli2	NA
NA	Onecut3
Inhbb	Btbd2
Ralb	Oaz1
Tmem185b	Gadd45b
NA	Gng7
Epb41l5	Gng7
NA	Sgta
3110009E18Rik	Zbtb7a
3110009E18Rik	Glt8d2
3110009E18Rik	Nfyb
Steap3	1700028I16Rik
Steap3	NA
C1ql2	NA
C1ql2	NA
Marco	Slc41a2
Marco	Appl2
Marco	1500009L16Rik
Marco	Nuak1
En1	Platr7
En1	NA
En1	Ric8b
En1	Btbd11
Celrr	Btbd11
Insig2	Bpifc
Ccdc93	NA
Ccdc93	Nt5dc3
Ccdc93	NA
Ccdc93	Ascl1
Ccdc93	NA
Ccdc93	Anks1b
Dpp10	Anks1b
Actr3	Anks1b
Actr3	Anks1b
Slc35f5	NA
Nckap5	NA
Nckap5	Cfap54
Mgat5	Cdk17
NA	Mir1931
NA	Elk3
NA	Elk3
Tmem163	Elk3
Tmem163	Mir7688
Tmem163	Mir7688
Tmem163	Lta4h
Tmem163	Hal
Tmem163	Fgd6
Ccnt2	Gm4792
Zranb3	Tmcc3
NA	Tmcc3
Ubxn4	NA
Mcm6	Cep83
Mcm6	NA
Dars	Plxnc1
Dars	NA
NA	Cradd
NA	Cradd
NA	Nudt4
Cxcr4	NA
Cxcr4	NA
NA	Eea1
NA	NA
NA	NA
NA	Btg1
NA	Atp2b1
Thsd7b	Poc1b
Pfkfb2	NA
AA986860	NA
Fcamr	Kitl
Fcamr	4930430F08Rik
Fcmr	Slc6a15
Fcmr	NA
NA	NA
NA	Otogl
NA	Ppp1r12a
NA	NA
NA	NA
Mapkapk2	Syt1
Rassf5	Nav3
Rassf5	Nav3
Ikbke	Zdhhc17
Ikbke	NA
Ikbke	Bbs10
NA	4933440J02Rik
NA	4933440J02Rik
NA	NA
NA	Tbc1d15
Fam72a	Zfc3h1
Ctse	Lgr5
Rab7b	Ptprr
Rab7b	Cct2
Slc26a9	Frs2
Slc26a9	Lyz1
Slc26a9	Cpsf6
Pm20d1	Nup107
Rab29	Nup107
Rab29	Rap1b
Slc45a3	Rap1b
Elk4	Mdm1
Mfsd4a	Mdm1
NA	NA
Lemd1	9230105E05Rik
Lemd1	Mir763
Lemd1	NA
Mir135b	NA
NA	NA
NA	Msrb3
Klhdc8a	NA
Nuak2	Tbc1d30
Dstyk	Tbc1d30
Dstyk	Tbc1d30
Cntn2	D930020B18Rik
Nfasc	D930020B18Rik
NA	Srgap1
NA	Tmem5
Lrrn2	Tmem5
Mdm4	NA
Pik3c2b	Mir6412
NA	Ppm1h
Plekha6	Ppm1h
Plekha6	Ppm1h
Plekha6	Mon2
NA	Fam19a2
Ren1	NA
Ren1	Lrig3
Sox13	Lrig3
Sox13	NA
NA	Kif5a
NA	Arhgap9
NA	Gli1
NA	R3hdm2
Mir6903	NA
Atp2b4	Lrp1
Atp2b4	Myo1a
Atp2b4	Rdh7
Atp2b4	Cs
Prelp	Ankrd52
Btg2	NA
NA	NA
NA	NA
Ppfia4	Sfi1
Tmem183a	NA
Klhl12	Sfi1
NA	Sfi1
NA	Sfi1
Kdm5b	Sfi1
Kdm5b	Sfi1
Kdm5b	Sfi1
NA	Gm11944
NA	Rnf185
NA	NA
Syt2	Pla2g3
Ppp1r12b	Inpp5j
Ppp1r12b	NA
Ppp1r12b	Mtfp1
Ppp1r12b	Sec14l2
Ppp1r12b	Gatsl3
Ube2t	NA
Lgr6	Osm
Lgr6	Hormad2
Lgr6	Uqcr10
Lgr6	Cabp7
Lgr6	Thoc5
Ptprv	Ewsr1
Ptprv	Emid1
Ptpn7	Emid1
Gpr37l1	Kremen1
NA	Kremen1
Rnpep	Znrf3
Shisa4	Camk2b
Mir1231	Zmiz2
Nav1	Zmiz2
Nav1	NA
Nav1	Gm11978
Csrp1	NA
Tnni1	Tns3
Lad1	Tns3
Pkp1	Tns3
Gm15850	Tns3
Kif21b	Tns3
Gpr25	Pkd1l1
Camsap2	NA
Kif14	NA
NA	Spata48
NA	Fignl1
NA	NA
Zfp281	NA
Gm19705	Cobl
NA	NA
NA	Egfr
NA	Egfr
NA	NA
NA	Plek
NA	NA
NA	NA
NA	NA
NA	NA
Ptprc	NA
Ptprc	NA
Ptprc	Spred2
Ptprc	NA
Ptprc	Aftph
Ptprc	NA
Ptprc	Peli1
Ptprc	Vps54
Atp6v1g3	Otx1
Atp6v1g3	Otx1
Atp6v1g3	Ehbp1
Atp6v1g3	NA
Atp6v1g3	NA
Atp6v1g3	NA
Nek7	Usp34
Nek7	Usp34
Nek7	NA
Lhx9	Papolg
Lhx9	NA
Dennd1b	NA
NA	NA
NA	NA
NA	NA
NA	NA
NA	Gm10466
NA	NA
Dennd1b	Efemp1
NA	Ccdc88a
NA	4930505A04Rik
Crb1	Psme4
Crb1	Stc2
Crb1	Bod1
Aspm	Bod1
Kcnt2	D630024D03Rik
NA	Nsg2
NA	Hba-a2
NA	Ubtd2
NA	Ubtd2
Rgs2	Stk10
Rgs2	Fbxw11
Rgs13	NA
Rgs21	NA
Rgs18	NA
NA	NA
NA	Gabrp
NA	NA
Pla2g4a	NA
Pla2g4a	Kcnip1
Pla2g4a	Lcp2
Pla2g4a	NA
Pla2g4a	NA
Ptgs2os2	Dock2
BC003331	4930403D09Rik
Prg4	Slit3
NA	Slit3
NA	NA
NA	Mir218-2
NA	Pank3
NA	Rars
NA	NA
Ivns1abp	NA
Fam129a	NA
Fam129a	Gm12153
Fam129a	Gm12153
Edem3	NA
Edem3	NA
NA	Rnf145
1700025G04Rik	Ebf1
1700025G04Rik	Ebf1
1700025G04Rik	Ebf1
1700025G04Rik	Ebf1
1700025G04Rik	NA
Tsen15	Clint1
Colgalt2	Lsm11
Rgl1	NA
Rgl1	NA
Rgl1	Havcr2
Rgl1	NA
Arpc5	NA
Arpc5	Sgcd
Ncf2	Sgcd
Ncf2	Olfr1396
Ncf2	Btnl9
Nmnat2	Mapk9
Nmnat2	Rasgef1c
Nmnat2	Rasgef1c
Lamc2	Rnf130
Lamc2	Sqstm1
Lamc2	Mgat4b
NA	NA
NA	NA
NA	NA
NA	Adamts2
Shcbp1l	Prop1
Shcbp1l	Nhp2
Shcbp1l	Sar1b
Shcbp1l	Sar1b
Rgs8	Jade2
Rgs8	Jade2
Rgs16	NA
Rgsl1	NA
Rgsl1	Vdac1
Rgsl1	NA
Glul	NA
Glul	Fstl4
Glul	Fstl4
NA	Gm11186
NA	NA
NA	Sept8
Zfp648	Sept8
Zfp648	Il13
Zfp648	NA
Gm9530	Slc22a21
Stx6	Pdlim4
BC034090	NA
BC034090	Tnip1
Xpr1	Tnip1
Xpr1	Fat2
Gm5532	NA
Gm5532	Sparc
Acbd6	NA
Lhx4	Glra1
Lhx4	NA
Qsox1	NA
Tor1aip1	NA
Tor1aip1	NA
Tor1aip1	Sap30l
Tor1aip1	NA
Tor1aip2	NA
Tor1aip2	Sh3bp5l
Tor1aip2	1810065E05Rik
Tor1aip2	Trim11
Fam163a	Obscn
Tdrd5	Obscn
Axdnd1	Snap47
Soat1	Zkscan17
Tor3a	Mprip
Tor3a	Pld6
Tor3a	Pemt
Tor3a	Pemt
Fam20b	Rai1
Fam20b	Mir6921
Angptl1	Tom1l2
Angptl1	Tmem11
Angptl1	Kcnj12
Ralgps2	Aldh3a2
Ralgps2	Slc47a2
Ralgps2	Slc47a1
Tex35	NA
Tex35	NA
Tex35	Mfap4
Tex35	Epn2
Rasal2	Fam83g
Rasal2	Prpsap2
Sec16b	2410006H16Rik
Brinp2	NA
Mir488	NA
Pappa2	Hs3st3b1
Pappa2	Hs3st3b1
NA	Gm12290
Cop1	NA
Cop1	Map2k4
Cop1	Map2k4
NA	NA
NA	Gas7
NA	Gas7
Tnr	Gas7
NA	Gas7
4930523C07Rik	Gas7
Cacybp	Glp2r
Mir1927	Dhrs7c
Mir1927	NA
Mir1927	NA
Mir1927	NA
Rabgap1l	NA
Rabgap1l	Ntn1
Rabgap1l	Myh10
Rabgap1l	Alox12b
NA	Alox8
NA	NA
NA	NA
Rabgap1l	Efnb3
Rc3h1	Polr2a
Zbtb37	Chrnb1
Cenpl	Plscr3
Cenpl	Dlg4
Tex50	Asgr2
Prdx6	Alox12e
Prdx6	Pelp1
Tnfsf4	Zfp3
Tnfsf4	NA
NA	NA
Suco	NA
Suco	Wscd1
Suco	Spns3
4930558K02Rik	Ncbp3
2810442N19Rik	Itgae
2810442N19Rik	Itgae
2810442N19Rik	Aspa
Dnm3	Mettl16
Dnm3	NA
Dnm3os	NA
NA	Rtn4rl1
Dnm3	Serpinf2
Dnm3	Inpp5k
NA	Ywhae
Mettl13	Ywhae
NA	Rph3al
Prrx1	Rph3al
Prrx1	Mrm3
NA	Abr
Kifap3	Slc6a4
Kifap3	Abhd15
Mettl18	Myo18a
Sele	Supt6
Sell	Supt6
Sell	Slc13a2
Selp	NA
NA	Lyrm9
Ccdc181	Nos2
Gm26685	NA
Dpt	Ksr1
Xcl1	Ksr1
NA	Wsb1
Tbx19	Wsb1
Sft2d2	NA
Sft2d2	NA
Sft2d2	Crlf3
Tiprl	Rhbdl3
Gpr161	Rhbdl3
Gpr161	Cdk5r1
Gpr161	Tmem98
NA	Asic2
Dcaf6	NA
Mpc2	NA
NA	Asic2
Mpzl1	Tmem132e
Mpzl1	Tmem132e
Rcsd1	Tmem132e
Rcsd1	NA
Creg1	NA
Creg1	Gm11426
NA	NA
Cd247	Nle1
Cd247	Slfn2
Pou2f1	Mmp28
Pou2f1	Heatr6
NA	Hnf1b
Dusp27	Ddx52
Fam78b	Synrg
NA	Lhx1
NA	Lhx1os
NA	1700109G15Rik
Uck2	NA
Tmco1	Car4
NA	Bcas3
NA	Bcas3
Mgst3	2610027K06Rik
Mgst3	NA
Mgst3	NA
Lrrc52	Ints2
Lrrc52	NA
Lrrc52	NA
Rxrg	Mir21a
Lmx1a	Cltc
Lmx1a	Dhx40
NA	Dhx40
Pbx1	Dhx40
Pbx1	NA
Pbx1	NA
Pbx1	NA
Pbx1	Tex14
Pbx1	Sept4
Nuf2	NA
Rgs5	Ccdc182
Rgs5	Ccdc182
NA	NA
NA	Msi2
Ddr2	NA
Uap1	NA
Uap1	Nog
Sh2d1b2	Ankfn1
NA	Tmem100
Nos1ap	Hlf
Nos1ap	Hlf
Nos1ap	Hlf
Nos1ap	NA
Nos1ap	Nme1
Nos1ap	Spag9
Olfml2b	Spag9
Olfml2b	Wfikkn2
NA	Gm21885
NA	Cacna1g
NA	Mycbpap
NA	Rsad1
Dusp12	NA
Dusp12	NA
Fcgr2b	Kat7
Fcgr2b	Kat7
Fcgr2b	Ngfr
Fcgr4	NA
NA	Phb
Fcgr3	Phb
NA	B4galnt2
Mpz	Skap1
Nr1i3	Copz2
Tomm40l	NA
Fcer1g	Prr15l
Fcer1g	Osbpl7
B4galt3	Osbpl7
Dedd	Kpnb1
Klhdc9	NA
Usf1	Arhgap23
F11r	Srcin1
F11r	2410003L11Rik
F11r	Epop
F11r	NA
F11r	NA
Cd244	NA
Cd244	Grb7
Cd244	Lrrc3c
Cd244	Lrrc3c
Slamf7	NA
Cd48	Igfbp4
Cd84	Tns4
Cd84	Ccr7
Nhlh1	Krt28
Dcaf8	A830036E02Rik
Dcaf8	Eif1
Pea15a	Fkbp10
Pea15a	Acly
Atp1a4	Acly
Atp1a2	Atp6v0a1
Atp1a2	Atp6v0a1
Atp1a2	NA
Kcnj9	NA
Pigm	NA
Slamf9	Nbr1
Slamf9	Dhx8
Cfap45	Etv4
4933439K11Rik	Meox1
Ackr1	NA
Ackr1	4930417O22Rik
Ackr1	Pyy
Ackr1	Slc4a1
Aim2	Bloodlinc
Aim2	Gm11627
Aim2	NA
Ifi209	2410004I01Rik
Ifi204	Plcd3
Ifi211	Plekhm1
Ifi211	Gosr2
Ifi211	Gosr2
Ifi211	NA
Ifi203	NA
Ifi203	Wnt3
Ifi203	Wnt3
Olfr432	Sppl2c
Olfr419	Cdc27
Olfr417	Itgb3
Grem2	Itgb3
Rgs7	NA
Fh1	NA
Kmo	Tlk2
Kmo	March10
Kmo	Tanc2
Chml	Scn4a
Exo1	Icam2
NA	Ern1
Pld5	NA
Sdccag8	Tex2
Sdccag8	Pecam1
Sdccag8	Bptf
Sdccag8	Gm11715
Sdccag8	NA
Sdccag8	NA
Sdccag8	Cacng1
Sdccag8	Cacng5
Sdccag8	Prkca
Sdccag8	NA
Akt3	NA
Akt3	NA
NA	Apoh
NA	Apoh
Zbtb18	Axin2
Zbtb18	Rgs9
Zbtb18	Rgs9
1700016C15Rik	Rgs9
1700016C15Rik	Rgs9
Desi2	Rgs9
Desi2	Gna13
NA	Gm11696
NA	Slc16a6
Hnrnpu	Arsg
NA	Arsg
Kif26b	Arsg
Smyd3	Fam20a
NA	NA
NA	Map2k6
Cnst	NA
Cnst	NA
Cnst	NA
Kif28	2610035D17Rik
Ahctf1	NA
Cdc42bpa	NA
Cdc42bpa	Sstr2
Cdc42bpa	Cog1
Cdc42bpa	Cpsf4l
Coq8a	NA
Coq8a	Sdk2
Psen2	Sdk2
Psen2	Sdk2
Psen2	NA
Itpkb	NA
NA	NA
NA	NA
Stum	4932435O22Rik
Stum	4932435O22Rik
Parp1	4932435O22Rik
Mir6904	Gpr142
Mir6904	Cd300a
Mir6904	NA
Mixl1	Cd300lf
Acbd3	Kctd2
Acbd3	Trim80
H3f3a	Nup85
H3f3a	Tmem94
NA	Sap30bp
Sde2	Itgb4
9130409I23Rik	Cdk3-ps
NA	Rnf157
NA	Ubald2
NA	Prpsap1
Cnih3	St6galnac2
Cnih3	St6galnac1
NA	St6galnac1
Ccdc121	NA
NA	Mfsd11
NA	Mgat5b
Enah	Mgat5b
Enah	Sept9
Enah	Sept9
Enah	Sept9
Enah	Gm11732
Srp9	Gm11732
Srp9	Gm11733
Vmn1r1	Gm11733
Vmn1r1	NA
Degs1	NA
Degs1	Tnrc6c
Fbxo28	Tnrc6c
Fbxo28	Tnrc6c
Fbxo28	Tmem235
Capn2	Tha1
Capn2	NA
Capn2	Pgs1
Capn8	Pgs1
Capn8	Dnah17
Capn8	NA
Susd4	NA
Tlr5	Usp36
NA	Rbfox3
Dusp10	Rbfox3
Dusp10	Rbfox3
NA	NA
NA	NA
NA	NA
NA	Card14
NA	Rnf213
4930488B22Rik	Rnf213
4930488B22Rik	Endov
4930488B22Rik	Gm11762
4930488B22Rik	NA
44256	Chmp6
44257	NA
NA	NA
C130074G19Rik	Bahcc1
Mark1	NA
Mark1	Tspan10
Rab3gap2	Mafg
Rab3gap2	Notum
Snora36b	Ccdc57
Snora36b	Wdr45b
Gm2061	Zfp750
NA	Tbcd
NA	NA
Tgfb2	NA
Tgfb2	NA
NA	Dtnb
Esrrg	Dnmt3a
Ush2a	Pfn4
Kctd3	NA
Kctd3	Klhl29
Ptpn14	NA
Smyd2	Apob
Smyd2	Apob
Smyd2	Apob
NA	Apob
Spata45	Gdf7
Tatdn3	Hs1bp3
Nsl1	Hs1bp3
Batf3	Hs1bp3
Batf3	Hs1bp3
Batf3	Rhob
Batf3	Sdc1
Fam71a	9930038B18Rik
Fam71a	Fam49a
Fam71a	NA
Fam71a	NA
NA	NA
Tmem206	Fam84a
Tmem206	NA
Ppp2r5a	NA
Ppp2r5a	Mir6387
Dtl	Lpin1
Dtl	Lpin1
Dtl	Ntsr2
Ints7	Greb1
NA	Greb1
Nek2	Greb1
Nek2	Rock2
Nek2	Rock2
1700034H15Rik	2410004P03Rik
1700034H15Rik	Pdia6
1700034H15Rik	Mir3066
1700034H15Rik	Mir3066
1700034H15Rik	Odc1
Mir3473c	NA
Rcor3	Hpcal1
Kcnh1	NA
Kcnh1	Asap2
Kcnh1	Ywhaq
Kcnh1	Grhl1
Hhat	Rrm2
Hhat	Mboat2
Hhat	Mboat2
Hhat	Kidins220
Hhat	Kidins220
Irf6	Id2
Hsd11b1	Id2
Hsd11b1	Id2
Camk1g	Id2
Camk1g	NA
Mir205	Mir6538
NA	Mir6538
NA	Mir6538
NA	Mir6538
Plxna2	Mir6937
Plxna2	Eipr1
Plxna2	Pxdn
Plxna2	Sntg2
Plxna2	Sntg2
Plxna2	Fam110c
Cd34	Prkar2b
Cd34	Pik3cg
Gm16897	Pik3cg
A330023F24Rik	NA
NA	Ccdc71l
9230019H11Rik	Sypl
H60c	Atxn7l1
H60c	Atxn7l1
H60c	NA
Iyd	NA
Iyd	Snx13
Iyd	Snx13
Plekhg1	Ahr
NA	Ahr
NA	Agr3
NA	Agr3
Zbtb2	Agr3
Zbtb2	Agr3
Armt1	Agr2
Ccdc170	Lrrc72
Esr1	Dgkb
Esr1	Ifrd1
Esr1	Immp2l
Esr1	Dnajb9
Esr1	Pnpla8
Esr1	Nrcam
Esr1	Foxg1
Esr1	G2e3
NA	Scfd1
NA	Scfd1
NA	Strn3
Syne1	Strn3
Myct1	Nubpl
Mtrf1l	Nubpl
Mtrf1l	Arhgap5
Rgs17	NA
Rgs17	NA
Oprm1	Npas3
Ipcef1	Npas3
NA	Npas3
Cnksr3	Egln3
Ulbp1	Egln3
Lrp11	Egln3
Nup43	NA
Tab2	NA
Tab2	NA
Tab2	Sptssa
Tab2	Sptssa
Tab2	Baz1a
Tab2	1110008L16Rik
Ust	Nfkbia
Ust	NA
Ust	Nkx2-1
Ust	Nkx2-1
Ust	Foxa1
NA	Foxa1
NA	Ttc6
NA	Sstr1
Sash1	NA
Sash1	Prpf39
Sash1	Rpl10l
NA	NA
Stxbp5	NA
NA	NA
Stxbp5	NA
NA	NA
NA	Sos2
NA	Sav1
NA	NA
Grm1	Pygl
Grm1	Trim9
NA	Tomm20l
Epm2a	Gpr135
NA	Gpr135
NA	Rtn1
NA	Dhrs7
NA	D830013O20Rik
Utrn	Tmem30b
Utrn	Prkch
Utrn	Rhoj
B230208H11Rik	Rhoj
B230208H11Rik	Ppp2r5e
Plagl1	Mthfd1
Zc2hc1b	Akap5
Phactr2	Gm10451
Pex3	Mir5135
Aig1	Plekhg3
NA	Sptb
Hivep2	NA
NA	NA
NA	NA
NA	NA
NA	NA
NA	Gphn
NA	Gphn
NA	Fam71d
NA	Pigh
NA	Rdh12
Nmbr	Rad51b
NA	Rad51b
NA	NA
NA	NA
NA	Galnt16
NA	NA
NA	NA
NA	Susd6
NA	NA
NA	Slc10a1
NA	Mir3067
Cited2	Mir3067
Cited2	Mir3067
Cited2	Map3k9
Heca	Map3k9
Heca	Pcnx
Heca	Pcnx
Abracl	NA
Ect2l	Sipa1l1
Ect2l	Dpf3
NA	Dpf3
Nhsl1	Dcaf4
Nhsl1	Elmsan1
Nhsl1	NA
Hebp2	Vsx2
Perp	D030025P21Rik
Perp	Rps6kl1
Perp	Pgf
Perp	Pgf
Perp	Nek9
Tnfaip3	Tmed10
Tnfaip3	Fos
Tnfaip3	Fos
Tnfaip3	Fos
Tnfaip3	Batf
Tnfaip3	Ttll5
Tnfaip3	NA
Olig3	Esrrb
Olig3	NA
Ifngr1	NA
Ifngr1	Zdhhc22
Ifngr1	Zdhhc22
Ifngr1	Sptlc2
NA	NA
Il20ra	Cep128
NA	Gtf2a1
NA	Sel1l
NA	NA
NA	NA
NA	Kcnk10
Slc35d3	NA
Pex7	NA
Map3k5	Gm26839
Map3k5	Gm26839
Map3k5	Kcnk13
Map7	NA
Map7	NA
Map7	Rps6ka5
Map7	Dglucy
Mir6413	Mir1190
Mir6413	Mir1190
Mtfr2	Mir1190
NA	Atxn3
Pde7b	NA
Pde7b	Rin3
Pde7b	Rin3
Ahi1	Chga
Ahi1	Mir1936
Ahi1	NA
NA	Gm20604
Myb	Prima1
Myb	Fam181a
Myb	Asb2
Myb	Asb2
Hbs1l	Ddx24
Aldh8a1	NA
Aldh8a1	Dicer1
NA	Dicer1
NA	Clmn
NA	NA
Sgk1	NA
Sgk1	Syne3
4930444G20Rik	Tcl1
NA	D430019H16Rik
E030030I06Rik	Ak7
H60b	NA
Slc2a12	NA
Slc2a12	Bcl11b
Tcf21	Bcl11b
Tcf21	Bcl11b
Tcf21	Ccdc85c
Tcf21	NA
NA	NA
Eya4	Evl
Eya4	Evl
Snora33	Mir342
Slc18b1	NA
Slc18b1	Slc25a29
Vnn1	Begain
Taar4	Begain
NA	Begain
Taar9	Dlk1
NA	Mir770
Stx7	Mir1188
NA	Mirg
NA	NA
Enpp1	NA
Med23	Hsp90aa1
NA	Mok
Akap7	Ankrd9
Akap7	Ankrd9
NA	Cdc42bpb
NA	Gm266
Epb41l2	NA
Epb41l2	Zfyve21
Epb41l2	Rd3l
Epb41l2	Aspg
Epb41l2	Aspg
Epb41l2	Kif26a
Epb41l2	Tmem179
Smlr1	Inf2
Tmem200a	Ahnak2
NA	Cdca4
NA	Mir6941
L3mbtl3	Mta1
L3mbtl3	Crip1
L3mbtl3	NA
Gm8709	NA
Arhgap18	NA
Arhgap18	NA
Arhgap18	NA
NA	NA
Themis	NA
Themis	NA
Soga3	NA
NA	NA
Trmt11	Ptprn2
Hint3	Ptprn2
NA	Mir153
Ncoa7	Mir153
Ncoa7	Mir153
Hddc2	Rapgef5
Hddc2	Rapgef5
Tpd52l1	Cdca7l
NA	Cdca7l
NA	Dnah11
NA	Dnah11
NA	NA
Rnf217	NA
Rnf217	Abcb5
Nkain2	Abcb5
Rsph4a	NA
Rsph4a	Macc1
Fam26d	Tmem196
Fam26e	NA
Fam26f	Calml3
Dse	Akr1c13
Tspyl1	NA
Tspyl1	Klf6
Tspyl1	NA
Frk	Pitrm1
Frk	Pitrm1
Frk	NA
Frk	NA
Frk	NA
NA	NA
NA	Actn2
Marcks	Lgals8
Marcks	Lgals8
NA	Edaradd
NA	Edaradd
Rfpl4b	NA
Fam229b	NA
Wisp3	Prl2c3
Wisp3	Prl2c2
Fyn	Prl2c2
Fyn	Prl2c2
Fyn	Gpr137b
Fyn	Nid1
Fyn	Lyst
Fyn	Lyst
Traf3ip2	NA
Rev3l	Hecw1
Rev3l	AW209491
Mfsd4b2	Gli3
Mfsd4b3	Inhba
NA	Inhba
NA	Inhba
NA	NA
NA	NA
Slc16a10	NA
Slc16a10	NA
Slc16a10	Sugct
Rpf2	NA
Rpf2	Stard3nl
Amd1	Nme8
Amd1	NA
NA	Elmo1
NA	Elmo1
NA	Elmo1
NA	Elmo1
NA	NA
NA	Hist1h1b
NA	Vmn1r193
NA	NA
NA	Carmil1
NA	NA
NA	NA
Slc22a16	NA
Slc22a16	NA
Slc22a16	Mir6368
Slc22a16	Mir6368
Ddo	NA
Ddo	NA
Ddo	NA
Mettl24	NA
NA	NA
Cd164	NA
Ccdc162	NA
Mir3473b	NA
Ccdc162	NA
Cep57l1	E2f3
Sesn1	Agtr1a
Sesn1	Uqcrfs1
Armc2	4930519D14Rik
Armc2	4930519D14Rik
Armc2	Dusp22
NA	NA
NA	NA
NA	NA
Foxo3	NA
Foxo3	NA
Foxo3	Gmds
Foxo3	Serpinb1a
Foxo3	Serpinb1c
NA	Serpinb1b
NA	Tubb2a
Snx3	Eci2
Nr2e1	Eci2
Nr2e1	Cdyl
Nr2e1	Cdyl
Nr2e1	NA
Nr2e1	Nrn1
Nr2e1	Nrn1
Ostm1	F13a1
Ostm1	F13a1
Ostm1	Ly86
Ostm1	Rreb1
Ostm1	Cage1
NA	Txndc5
Scml4	Bloc1s5
Scml4	Gcnt2
Scml4	Gcnt2
Scml4	NA
Scml4	Tmem170b
Sobp	NA
Pdss2	NA
NA	NA
NA	Tbc1d7
NA	Tbc1d7
Pdss2	Gfod1
Bend3	Nol7
NA	Ranbp9
1700021F05Rik	Ranbp9
F830002L21Rik	Rnf182
F830002L21Rik	Rnf182
F830002L21Rik	NA
NA	Gm5083
NA	Gm5083
NA	1700029N11Rik
NA	NA
Atg5	NA
Mir1929	NA
Mir1929	Jarid2
Prdm1	Dtnbp1
Prdm1	Mylip
NA	NA
NA	Gmpr
NA	Gmpr
NA	Atxn1
NA	NA
NA	NA
NA	Rbm24
NA	Cap2
NA	Nup153
Bves	NA
Lin28b	Rnf144b
NA	Barx1
NA	Phf2
Grik2	Phf2
Ascc3	Phf2
Sim1	NA
Sim1	Wnk2
Sim1	Wnk2
NA	Susd3
Lilrb4a	Susd3
4933411G06Rik	Spin1
NA	S1pr3
Gopc	S1pr3
Zfa-ps	Shc3
Slc35f1	Cks2
Cep85l	Sema4d
Cep85l	Sema4d
NA	Sema4d
NA	Gadd45g
NA	Gadd45g
Asf1a	NA
Fam184a	Diras2
Fam184a	Syk
Fam184a	Syk
Fam184a	Auh
Fam184a	Auh
Fam184a	Auh
Fam184a	Ror2
Man1a	Msx2
Man1a	Msx2
Man1a	Hrh2
Man1a	Hrh2
Man1a	Hrh2
Gm16998	NA
NA	Cplx2
NA	Simc1
Msl3l2	Rnf44
Msl3l2	NA
NA	Uimc1
Pkib	Slc34a1
Pkib	F12
Pkib	Pitx1
Pkib	H2afy
Pkib	H2afy
Gm4981	H2afy
Lims1	H2afy
NA	NA
NA	4930550C17Rik
Lims1	Cxcl14
Lims1	Slc25a48
Ranbp2	Slc25a48
Ranbp2	Lect2
Ccdc138	Spock1
Edar	2210016F16Rik
NA	Ntrk2
NA	Ntrk2
Sh3rf3	Agtpbp1
Sh3rf3	Agtpbp1
Sh3rf3	Golm1
NA	Golm1
P4ha1	Zcchc6
P4ha1	Zcchc6
NA	Zcchc6
Pla2g12b	Dapk1
Oit3	4930486L24Rik
Oit3	Fbp1
NA	2010111I01Rik
Mcu	2010111I01Rik
Micu1	2010111I01Rik
NA	Fancc
NA	Ptch1
NA	Ercc6l2
Dnajb12	Hsd17b3
Dnajb12	Hsd17b3
Ddit4	Habp4
Ascc1	Cdk20
Spock2	4930525G20Rik
Spock2	Mtrr
NA	Nsun2
Psap	Nsun2
Psap	NA
Cdh23	Med10
Gm17455	NA
Gm17455	Ice1
Cdh23	Ice1
Cdh23	Irx1
Cdh23	Irx4
Cdh23	Lpcat1
Cdh23	Lpcat1
Unc5b	NA
Unc5b	Slc9a3
Gm20611	Glrx
Tbata	Rhobtb3
Tbata	Gpr150
Adamts14	NA
NA	Arrdc3
Nodal	Adgrv1
Nodal	Adgrv1
Nodal	NA
Nodal	Mef2c
Lrrc20	Mef2c
NA	Mef2c
Npffr1	Mef2c
Ppa1	Mef2c
H2afy2	Mef2c
Col13a1	C130071C03Rik
Gm5424	NA
Tacr2	Edil3
Hk1	Hapln1
Hk1	NA
Hkdc1	A830009L08Rik
Vps26a	Zcchc9
Srgn	Rasgrf2
Srgn	Thbs4
Srgn	Cmya5
Kif1bp	Arsb
Stox1	Arsb
Tet1	Mir5624
Tet1	NA
Tet1	NA
NA	Lhfpl2
[truncated: 19,832 more rows]

## Sheet: Table 4
DOWN regulated in p300Δ/ΔTet2-/-	UP regulated in p300Δ/ΔTet2-/-
Glipr1	Tcf19
Kmt2a	Kbtbd12
H2-DMa	Igkv4-68
Ticam2	5330426P16Rik
Kcnj2	Mllt4
8430408G22Rik	Phf19
4930486L24Rik	Fmn2
Dtx1	Gstt3
Icos	Elmo3
RP24-127M20.6	Il15ra
Sp100	Fhdc1
Tns4	Tmem18
Pitpnc1	Dsg2
Jarid2	Col16a1
Midn	Cracr2b
C030034L19Rik	Zfp827
4833445I07Rik	Lpcat4
Sgk3	Aifm2
Synpo2	Dnaja4
Scube3	Dst
BE692007	Clec1a
Aff3	Pde8a
Lsp1	Obsl1
Dock8	Col4a5
Cd69	D130058E05Rik
Ddx4	Asph
Adamts3	Prkar2a
RP23-49B23.1	Gm973
Apbb1ip	Selm
BC035044	Ppic
Ssh2	Myo1e
Ahnak	Slc6a15
Tnfsf8	Taz
Rcor2	Hmgn3
Ptprf	Usp40
Psap	Gm17322
Dap	Atp8b5
Egln3	Map1s
Fscn1	Pygb
BC064078	Pbx3
B3gnt7	Enpp5
Arhgef10l	Gpr162
Il16	Slc12a4
Snx9	Pnck
I830077J02Rik	Mum1
Fgf3	Zfp318
Ipcef1	Fanca
Ptger4	Pde4a
Ifnar1	Igkv12-44
Lzts1	Smyd2
Igtp	Ptpn9
Cdc42ep3	Rbm11
Nlrp1a	Trpm6
Stxbp6	Ttc39a
Trpv4	Igkv1-135
Cd163	Dennd5b
Cnn3	Dcbld2
Tnni1	Il11ra1
RP24-95O4.6	Gm16141
Ttyh2	Per3
Col4a2	Cc2d1a
Plac8	Hbb-bs
Cecr2	Glb1l
RP23-378O9.1	Derl3
Ifnar2	Ube2e2
Ubl3	Krt80
Gdf3	Slc25a4
Prr5	Syde1
Dpp4	Hexdc
Ptger2	Mllt6
Tmed10	Pvt1
Gpr160	Gpr161
A430034D21Rik	Kif1c
Padi2	Cc2d1b
Trpv2	Gm13305
Apcdd1	Gpx7
RP24-363K20.7	Adcy9
RP24-122N24.2	C1qtnf6
H2-Ob	Robo1
Samsn1	Maged1
Themis2	Vldlr
Cbx4	1810037I17Rik
Gm12542	Grik5
Irf8	RP23-1A12.5
Pid1	Serpinb6a
Sdc4	Zdhhc24
Rn7s2	Angel1
Dusp5	Chtf18
Chsy1	Cdkn2c
Klhl24	Gli3
Rian	Mid2
Ighv1-23	Firre
Vav3	Gm16140
1700006J14Rik	Rgs7bp
Ptpro	Anxa1
Mpeg1	Sgce
Lck	Bcl2l2
Tapt1	Vash1
Mtpn	Spats2
Ep300	Ece2
Ldlrad4	Unc13b
Mycl	Cyb561
Gata3	Rbp1
Trem1	Rbfox2
Il10ra	Trim30b
Ncf1	Itga2b
Sytl1	Bex4
Adrbk1	Nrbp2
Unc93b1	Pitpnm1
Cbfa2t3	Tln2
Mpp1	Ptpdc1
RP24-122N24.4	Lysmd2
AA467197	Rab39b
9330020H09Rik	S100a6
Usp18	Znf512b
Evl	Gpr155
Ston2	Tnip2
Hlx	Fah
Gna15	Rps6-ps4
Zeb2	Cbr3
Pmepa1	Armcx4
Paqr5	Nicn1
Pydc4	Cyp2u1
Stk26	Zfp964
Sh3pxd2b	Kif7
Pygm	Pkia
Stox2	Zmat3
Asap1	Slc1a5
Scarna10	Pced1a
Ccr2	Slc41a3
RP23-454P8.3	Arhgef17
Kansl1l	Zdhhc1
Flt3	Gng11
RP24-164P24.2	Klhl13
Slc4a8	Tet2
Gm4955	Peg12
Baiap3	Gm7666
Nrp1	Entpd6
Prex1	Cuedc1
Maf	Nrgn
Gm37790	Arhgef12
Sik1	1700019G17Rik
Fzd9	Echdc2
Gpr18	Gm2223
A630072M18Rik	Dhrs7
Acer3	Slc7a4
Ccr9	Arhgap6
Mx2	D330045A20Rik
Gm17275	Hlf
Slamf6	RP23-395E24.4
Cdk6	Cchcr1
Rcsd1	Krt7
Ifih1	H1f0
Ebf1	Jrk
Wasf2	Dmd
Mrgpra2b	Cep112
Ggta1	P3h3
Vasn	Stac2
Dock11	Zfp287
Klhl6	Fbxo17
Dlk1	Npr2
Blnk	Apln
Cd84	Spaca6
Gbp9	Igkv5-45
D630008O14Rik	Cyb5r1
Gm16568	Arxes2
Clca3a1	Rccd1
Bcr	Rab36
Dock10	Zdhhc2
RP23-24K16.3	2810429I04Rik
Gpr141	Rsad1
Tlr7	Gspt2
Ifi47	Trim47
Atp13a3	Ighv5-6
Cd300lb	Sh3d19
Kcnc1	Nudt16
A630081D01Rik	Wdr86
RP24-95O4.1	Gm16170
Il31ra	Pkp2
Aff1	Lrfn4
1700097N02Rik	Adarb1
RP23-387F14.2	Vsig10
Nrxn1	Kctd17
Mn1	Plxna3
Gfi1	Acot1
Emb	Csgalnact1
Hist1h4f	Aldoc
Tmtc1	Tk1
Prkch	Dclk2
Oas2	Megf8
Gm26841	Hemk1
Bfsp2	Prss41
Tifab	Stx3
Gm37938	Tcaf2
Gfra1	H2afy2
Ly86	Ldhb
Arap3	Trim6
Pax5	Nbea
Il18rap	Dlg3
Plxdc1	Ston1
Pip4k2a	Evc
Dio2	Arntl2
Nedd9	Slc1a4
Trim36	4932702P03Rik
Clint1	Gyltl1b
B3gnt5	Pde5a
Npc2	Mtmr11
Gm37352	Ccdc40
Ubald1	Arhgef15
Per1	Tnni3
Drc7	A230050P20Rik
Amd2	Abca4
RP24-230J14.8	Dennd2c
Arf4	Cyp27a1
Macf1	Mast2
Gm26857	Fkbp14
Col11a2	Samd10
Cd28	Mpdz
Slc25a51	Ighv2-5
Hopx	Hdac6
Ier5l	Armcx2
Mcf2	Zfp111
Gm6081	Ccdc120
Gm37124	Acot6
Afap1	Sspo
Egln1	Pls3
Zmynd8	Cpd
Hpse	Abcc3
Tmc8	Arfgef3
Zmiz1os1	Gm14322
Kcnk12	Arrdc1
Ak4	Tbxas1
Hspa1b	Tars2
Arpp21	Tha1
Camk1d	Dennd2d
RP24-230J14.9	Slc35g1
Ighd	Hacd4
Rbm47	Cadps2
Tbl1xr1	Snx25
Cd6	Apobr
Cpne5	Prkcdbp
Gm26532	Igsf9b
Atp8a1	Ptgs1
Mctp2	Def8
Cst7	5730409E04Rik
Scin	Pgm2
Slc14a1	Cep170b
Ext1	Cdcp1
Gm9855	Cd63
Gm37772	Inppl1
Aldh1a1	Igkv6-17
Ephb2	Txnip
Slc9a7	Ydjc
Dcun1d1	Zfp13
Kynu	Ikzf4
Cx3cr1	B630019K06Rik
Lpin1	C1ra
Il1rl1	Cd200r4
Sorcs2	Dip2a
Syk	Ccdc141
Parp8	Ly75
RP23-23C4.6	Npepl1
Tcf4	Magee1
Ramp1	Rtel1
AI504432	9630013D21Rik
Ets1	Nsmf
Kcna3	Dzip1l
Sgk1	Stk39
Dntt	Igkv8-30
Kcnq3	Adamts12
Fmnl2	Cbx7
Cd53	Galnt12
Zfp658	Pagr1a
RP23-24K16.2	Prpf40b
Gm37298	Arhgef40
Plekhg5	Clstn1
Flnb	1810032O08Rik
Srgn	Gm12258
Cblb	Dock6
Rhoh	Tmem106a
Tmem206	Lpcat2
Kdm7a	Tcaf1
Pde2a	Acy1
Cacna1b	Aldh5a1
Runx2	Pygl
Chdh	E330009J07Rik
Gm26656	Lonrf2
Coro7	Ncan
Rere	Maged2
Bcl2l11	Mri1
Adrb2	Cltb
Slc9a9	Dzip1
Tcn2	Mink1
Pld4	Gm27517
Gm37053	Prx
Gm18852	Cldn12
Rag2	Haghl
Ikzf1	Car12
Ubash3a	Rgs11
Ahdc1	Eml6
Pik3r1	Irak1
Tnfsf10	Malat1
Gm12250	Ly9
Gsn	Sat2
Cyth1	Tie1
Rag1	Myo5c
L3mbtl3	1700003E16Rik
Fam110a	Gm20390
Ifngr2	Pon3
RP23-378O9.2	Ppfibp1
Kcng1	Lurap1
Nup210	Dna2
AI607873	Fam92a
RP24-147H20.2	9930014A18Rik
Rybp	Igkv3-2
Pde10a	Naprt
Il6st	Gm26561
Xylt1	Tmem80
St3gal6	Pkmyt1
Osbpl8	Gm20425
Nr3c1	Gata2
Zdhhc8	Ctnnal1
Slc27a1	Slc25a43
RP23-292N18.3	Evc2
Lgals9	Zfp462
Fam107b	Eif5a2
Nmral1	Homer1
Trbc1	Dnph1
Myof	Bex1
Itpkb	H1fx
Gm26781	Slc9a5
G630030J09Rik	Socs2
5031439G07Rik	Zbtb4
Hes1	Npdc1
Gm8995	Capn2
Rasa4	2510009E07Rik
Epha2	Prdm9
Dtx3l	Sgsm3
Runx3	Gm14292
Ctsw	Gm26577
Csgalnact2	Car2
Rasal1	St5
Pcp4l1	Ppp1r26
Dsp	Anks6
Xpc	Igkv16-104
Sh2d5	Perp
RP24-277J22.4	Eif2ak4
Ccl5	Cirbp
Gm38062	Grin2d
Slc18a1	Dnaaf3
Ighv1-32	Tmem102
Arap2	Lima1
Tnfrsf21	Thbs2
Rhog	Ighv5-16
Fam117b	Palld
Mrvi1	Gm16008
Mafk	Hist1h2al
Il21r	Pld2
Tmem108	Col4a6
Tle3	Gm37422
Tiam1	Scarf1
Klrd1	Ccdc116
Lgals1	Acp6
Gm26930	Nfic
Clnk	Asns
Ms4a4c	Tal1
Fbp1	Ighv1-18
Kdm6b	Slc18b1
Atp1b2	Psat1
Ptp4a3	Hlcs
Il7r	Itm2a
Gm23547	Gm5641
Sh3kbp1	Morc4
Ralgps1	Apbb1
Csf1r	Kank3
Rapgef3	Cacna1a
Gm4258	Rusc2
Smad7	Spin4
Rgs8	Cdc42bpb
Kif17	Rap1gap2
Hdc	Fmn1
Mef2d	Chst10
Rnf141	Mageh1
Pou2f2	Krt18
Arhgef28	Igkv1-88
Fcho1	Plekha8
Epb4.1l4b	Ptrf
Scarb2	Gm27505
Kmo	Mapkbp1
Alcam	Cln3
Id2	Smarca2
Gem	Gm9825
Klf2	Fut10
Pik3ip1	Tprkb
Clec2i	Nefh
Tcf7	Trim7
Shisa2	Gm5537
Gm28048	Cyp4v3
Slc16a10	Ptms
Rgs2	Pcbd1
Jup	Gm10420
Inafm2	Trim2
Muc13	Lyrm9
RP24-122N24.3	Ctnnd1
Emilin2	Zfp354a
Rilpl2	Faah
Gm11714	Rgs14
Tifa	Zfp93
Sipa1l1	C030037D09Rik
Tns1	Gprasp2
Fxyd1	Zfp960
St8sia6	Ptger3
Tmem119	Tmem254c
Cd93	Myb
Sorl1	Ltbp3
Mef2c	Lrtm2
Ppard	Dapp1
F13a1	Ankrd29
Gimap6	BC067074
Gm37534	Shtn1
Gm36638	Phactr1
Adamts17	Frk
Camsap2	Nap1l2
Fads3	Tgm1
Lmo4	Tgm2
Lpin2	Amigo1
Ifngr1	Pld1
Snx29	Arhgap29
Tacc1	Fkbp9
RP23-120C8.4	Scrn1
Kif26b	Insl3
Lifr	2610035D17Rik
Lgmn	Cbx6
Dnaja1	Tyro3
Tspan2	Hsd3b7
Txk	Exosc2
Pan3	Vill
Plekha7	C77080
Tlr1
Gpr174
Uvrag
Gnptab
RP24-487F9.4
Btg1
RP24-127M20.9
Havcr2
Blk
D130019J16Rik
Adgrl1
Kcnh2
Map3k1
Synj2
Tox3
Nav2
Stk17b
Fam133b
Itgax
Bcl11a
Anks1
RP24-95O4.4
Slc44a2
Synpo2l
Hdac7
Nabp1
Gm12543
Dusp4
Lypd6b
Fam105a
Dirc2
Serinc4
Mcpt8
Hmgcs2
Net1
Cxcr4
Arhgap26
Sla2
Mbtd1
RP24-357G2.2
Ly6c2
Trdc
6530402F18Rik
Emp1
Nespas
Cmklr1
Nfil3
Gas7
Rftn2
1700017B05Rik
Gpc4
Gm26772
Ctr9
Rassf4
RP23-407I6.5
RP23-454P8.1
Esr1
Endod1
Il17ra
Tlr9
Notch1
Klrk1
Itga9
Tmem150b
RP24-95O4.2
Serpinb10
Mctp1
Cadm3
Lvrn
Mpp4
Cbx2
Plxnd1
Cers6
Dusp6
4931406C07Rik
5830418P13Rik
Gm11362
Tbkbp1
Gm16152
Gfra2
Rasgrp2
Taok3
Lrrc4
5031414D18Rik
Igfbp4
Clec9a
Gm16316
Gm15657
Palm
D8Ertd82e
Zfhx3
2610307P16Rik
F10
Mx1
Adam2
Inpp5d
St3gal2
9030617O03Rik
Tmem121
Ica1l
Adgrl2
Zfp532
Gm28373
2700081O15Rik
Atp2b4
Gm14636
Gm4070
Cyb561a3
Dok2
Bcl11b
Siah2
Jag2
Trib1
Klf4
Mapkapk2
Camkk2
H13
Man1a
Atp1b1
Jakmip1
Bace1
Tyrobp
Evi2a
Grb10
Dlg2
Rem2
Rpl29
Crispld2
St8sia4
Chst15
Irs2
Gm4759
Dusp7
Dscam
Rasgrp1
Milr1
Irf9
Rnf19b
H2afy
RP24-488I7.1
Sulf2
Tox
RP24-544J6.6
Cdc14a
Hdac9
Zcchc24
Ppp1r18
Plcb4
Ing2
Tfrc
Parp9
Camkv
Fam134b
Tmprss3
Atp1a3
S100a11
Rgl1
Oasl1
Tgfbr3
Mgam
Zbed4
Rasd1
Idh1
Pagr1a
Slc46a2
Tm6sf1
Dusp2
Fgfr1
Itpr1
Gdap10
2900026A02Rik
Med13l
Mier3
Smim14
Gm14085
Terc
Itpk1
Tecpr1
Gm37552
Sstr2
Cd180
Csrnp1
Nfkbiz
Gm10175
Gm8145
Ptgs2
Adam11
Degs2
Pkib
Slc9a2
B3gnt2
Tsga10
Dnajb1
Hist3h2bb-ps
Pcyt1a
A130050O07Rik
Gm37510
Tnfrsf1b
Atf7
Hist3h2ba
Cmtm7
Itga1
Pdzd4
Tmem178
Spata13
Met
Kctd1
Ifi44
Nkg7
Serpinf1
Cd24a
Kctd12
Wdr26
Cd33
RP23-4P1.5
Gpr183
Pde4d
Sh3rf1
Gm38236
Klrb1f
Ppm1l
Tdg-ps
Ms4a6b
Gm37347
Snx30
Ralgds
5430427O19Rik
Haao
Smap2
Nrros
Fcer1g
Ccm2l
St8sia1
Fndc3a
Uhrf1bp1l
Cxcl10
Ppp2r5a
Cracr2a
Lrp8
Stom
Gpr25
Rtp4
44256
Gm37248
Cyth4
Dpcd
Lhfpl2
Gpr68
Nrg1
Mpo
Tbxa2r
Sema4d
Capza2
Colq
Tgif1
Slc29a3
Mcf2l
Lmo1
Sytl2
Meg3
Hrh2
Ppp1r16b
Kcnj5
Lef1
Tnf
Amica1
Spon2
Thbd
Aqp9
Tec
Gm26805
Pik3r6
Trib2
Myo1d
Cep85l
Fam46a
Gm34727
Gm37642
Akap12
Ube2a
Ifi204
Dhrs3
Far1
Zan
Gpc1
Fam102b
Il4ra
Rab7b
Slamf1
Helz2
Cmah
Gimap7
Gm18853
Gas2l3
Gbp3
Pecam1
Eef2k
Klf3
Pyhin1
Cfp
RP23-316M11.10
Tpm4
C230085N15Rik
Azin2
RP24-544J6.5
Ccl3
Il12a
2010111I01Rik
Adgrg3
Mefv
Gbp6
Gm5111
Cdc42ep4
RP23-407I6.4
Tmem26
Kcnd3
Trp53i11
Cd44
Tpcn1
Pydc3
Sox4
D1Ertd622e
Slc28a2
Rsbn1
Gm37084
Gm26546
Smad6
Rhbdl3
Ptgr1
Wfdc17
Trp53cor1
Rtn4rl1
Card6
Klhl30
Hexa
Selplg
Tnip3
Cnr2
Epha7
Plk2
Zfp36
Hsph1
Gm26597
Ankrd28
Klrb1c
RP24-277J22.3
Gm5303
Prr33
Cdk19
Tnfaip3
Spp1
Zfp422
Ap3s1
Bcl2
Fgf13
Hal
Enc1
Apba1
Ncam1
Cd47
4930515G01Rik
Grap2
Diras2
Tiam2
Arhgap17
Pag1
Cdkn1a
Rps6ka2
Gng12
Cited2
Cds1
Gm7694
Gm20696
Mamdc2
Uap1
Clec4e
Cox6a2
Sntb1
Fosl2
Sgsm1
Ldlrad3
Otos
S1pr3
Pde7b
RP23-131F7.4
Mt2
Ar
Stk10
Slc16a7
Fn1
Evi5
Lpar1
RP23-120C8.7
Tnfsf11
Bmp2k
Ass1
Anxa3
Il17rb
5830444F18Rik
Bex6
Apob
Tns3
Slc45a4
Auts2
Ms4a6c
Zmiz1
Gm26603
RP23-155F13.3
Slc4a7
Gm5431
Tmem229b
Celf2
Gm37593
Fgd2
Il6ra
Cebpb
Slc16a11
Abca1
6330403A02Rik
Zfp800
Trim16
Mmp28
Spns3
Nrk
Gpr171
Arid1a
Dnah8
Gstm1
Itga4
Mgat5
Zcchc6
Col4a1
Gria3
Igf2r
Rab27a
Vpreb3
Atp8b4
Col19a1
Apoe
Lbh
P2rx4
Ccl4
Cd96
Sdc1
Ifi205
Marcks
Man1c1
Ltbp1
Fbxw4
Abca9
Gm1966
Golm1
Cd300c
Mex3b
Fam43a
Rock2
Slc27a2
Glis3
Olfr56
Gbp10
Sell
Hmga1
Evpl
Gm26947
Tmem215
Irf1
Epha4
Il2rb
Ccr7
Rn7sk
Tax1bp1
Nrarp
9930111J21Rik2
Pstpip1
Fam167a
Hif3a
Cd55
Ccl9
Clec10a
Sema4a
Bach2
Ankrd12
Gramd3
Tmsb10
Scpep1
Rpl3l
Micu1
Il10rb
Gm17709
Pde3b
Ifitm3
Gm26586
Gbp4
Spag6
Satb1
Cass4
RP23-120C8.2
Rreb1
Rfx2
Tmem173
Gzmb

## Sheet: Table 5
Adgb
Otogl
Zdhhc17
Osbpl8
Glipr1
Epm2a
Tph2
Tbc1d15
Rab21
Frs2
Cpsf6
Slc35e3
Nup107
Rap1b
Mdm1
Ifng
Cand1
Irak3
9230105E05Rik
4921513I03Rik
Msrb3
Wif1
Gns
Rassf3
Usp15
Agap2
B4galnt1
Mars
Stat6
1700012D01Rik
Zbtb39
Atp5b
Baz2a
Spryd4
Suox
Cdk2
Utrn
Pym1
Cd63
B230208H11Rik
Stx11
Tespa1
Zc2hc1b
Phactr2
Fuca2
Pex3
Hivep2
Cited2
Heca
Tnfaip3
Ifngr1
Il20ra
Pex7
Map7
Bclaf1
Ahi1
Myb
Gm5420
4930444G20Rik
Arhgap18
Themis
Tspyl1
Slc16a10
Rpf2
Cdk19
Slc22a16
Mthfd1l
Cd164
Ccdc162
Foxo3
Snx3
Ostm1
F830002L21Rik
Zbtb2
Atg5
Mir1929
Ccdc170
Sim1
Pln
Cep85l
Gm16998
Lims1
Ccdc138
Anapc16
Adamts14
Supv3l1
Srgn
Kif1bp
Herc4
Jmjd1c
Oprm1
Zfp365
Arid5b
Cabcoco1
Rhobtb1
Cdk1
Ank3
Ulbp1
Ggt1
Cabin1
Gstt2
Pcbp3
Fam207a
Pttg1ip
Ppil4
Trpm2
Pfkl
Icosl
Trappc10
Tab2
Bsg
Prtn3
Elane
Arid3a
Polr2e
Gpx4
Sbno2
Stk11
Cirbp
Tcf3
Abhd17a
Mob3a
Ap3d1
Sf3a2
Oaz1
Smim24
Tle2
Tle6
Hcfc2
Chst11
Washc4
1500009L16Rik
Fbxo7
Ttc41
Arl1
Gas2l3
Apaf1
Cfap54
Cdk17
Mir1931
Elk3
Lta4h
Amdhd1
Gm15915
Nr2c1
Plxnc1
Cradd
Ube2n
Btg1
Atp2b1
Stxbp5
Galnt4
Poc1b
Dusp6
Mir3473f
Serpinb10
Serpinb8
Dnajc7
Stat5b
Atp6v0a1
Ezh1
Rnd2
Arl4d
Ubtf
Slc25a39
Kif18b
Mir6931
Map3k14
Kansl1
Myl4
Itgb3
Tlk2
Mrc2
Dcaf7
Tcam1
Ern1
Tex2
Pecam1
Polg2
Kpna2
Bptf
Prkca
Amz2
Slc16a6
Arsg
Wipi1
Kcnj16
Sstr2
Spata48
Cd300c
Nat9
Fdxr
Sumo2
Caskin2
Smim5
Galk1
Unk
Unc13d
Exoc7
Ube2o
Ikzf1
Rhbdf2
Mettl23
2021-09-09
Tnrc6c
Fignl1
Cyth1
Cbx2
Rptor
Bahcc1
Nploc4
Pcyt2
Dus1l
Plek
Ppp3r1
Meis1
4933406G16Rik
Spred2
Rab1a
Cep68
Steap3
Aftph
Peli1
Vps54
Commd1
Usp34
Ahsa2
Pus10
Rel
Papolg
Bcl11a
Actr3
Vrk2
Mgat5
Tmem163
Mcm6
Dars
Cxcr4
Ppp4r3b
Rps27a
Rtn4
Thsd7b
Sptbn1
Asb3
Chac2
Eif2d
Rab7b
D630024D03Rik
Nsg2
Elk4
Stk10
Fbxw11
Patz1
Mdm4
Gm11944
Pik3ip1
Limk2
Atp2b4
Optc
Lcp2
Btg2
Cyb5r1
Kdm5b
Ube2t
Ptprv
Ipo9
Tram1
Tnni1
Camsap2
Gm19705
Ptprc
Atp6v1g3
Lhx9
Dennd1b
Pes1
Mat2b
Eya1
Rgs2
Rgs13
Rgs1
4930597A21Rik
Rgs18
Clint1
Cyfip2
Irgm1
Zfp62
Mgat1
Cnot6
Mapk9
Rasgef1c
Rnf130
Sqstm1
Mgat4b
Maml1
Hnrnph1
Rufy1
Rhbdd3
Trmt1l
Rnf2
Hnrnpab
Rmnd5b
N4bp3
Edem3
1700025G04Rik
Ppp2ca
Vdac1
9530068E07Rik
Arpc5
Nmnat2
Gm11186
Hspa4
Rnasel
Slc22a5
Glul
Fnip1
Znrf3
Cdc42se2
Gm9530
BC034090
Xpr1
G3bp1
Tor1aip2
Tdrd5
Angptl1
Ralgps2
Tex35
Sap30l
4930438A08Rik
Hist3h2a
Gm12260
Cop1
Prss38
Snap47
4933439C10Rik
Nlrp3
Tnr
Mprip
Nt5m
Srebf1
Mir1927
Mief2
Map2k3
Cenpl
Usp22
Prdx6
Tnfsf4
Fasl
Suco
2810442N19Rik
Pigl
Cenpv
Ubb
Trim16
Ogdh
Mettl11b
Mettl18
Sell
Selp
Ppia
Blzf1
H2afv
Xcl1
Tiprl
Snhg15
Rcsd1
Creg1
Map2k4
Pou2f1
Ube2w
Tbrg4
Ndel1
Slc25a35
Borcs6
Snord118
Per1
Cntrob
Cyb5d1
Naa38
Nuf2
Trp53
Atp1b2
Acap1
Gabarap
Pelp1
Gp1ba
Pfn1
Kif1c
Scimp
Atf6
Fcgr2b
Fcgr4
Dhx33
Cfap126
Sdhc
Dedd
Usf1
Cd244
Dcaf8
Med31
Dusp23
Cyb5d2
Atp2a3
Emc6
Spta1
Rap1gap2
Cluh
Srr
Smg6
Prpf8
Kmo
Rph3al
Abr
Ssh2
Nufip2
Adss
Fam222b
Nek8
Snord4a
Rpl23a
Spag5
Cox20
Kif26b
Lyrm9
Lgals9
Smyd3
Ksr1
Evi2b
Evi2a
Cnst
Ahctf1
Cdc42bpa
Utp6
Suz12
Crlf3
Psen2
Rhbdl3
Zfp207
Stum
Myo1d
H3f3a
Tmem63a
Cnih3
Degs1
Lig3
Pex12
Brox
Mia3
Taf1a
Ccl9
Ccl3
Heatr6
Acaca
2021-03-02
Ggnbp2
Znhit3
Mark1
Usp32
Rab3gap2
Bcas3
Bcas3os1
Ints2
Mir21a
Vmp1
Gm11478
Tns3
Ptrh2
Cltc
Ypel2
Gdpd1
Smg8
Ska2
Trim37
Gpatch2
Rad51c
Rnu3b2
Rnf43
Mpo
Srsf1
2210416O15Rik
Ush2a
Coil
Hus1
Stxbp4
Ppp2r5a
Lpgat1
Nek2
Gm10516
Utp18
Spag9
Tob1
Gm21885
Luc7l3
Mir3962
Cd34
Fam117a
Spop
Zfp652
Nfe2l1
D030028A08Rik
Prr15l
Sp2
Sp6
Arhgap23
Rpl19
Ppp1r1b
Pgap3
Med24
Nr1d1
Wipf2
Cdc6
Smarce1
Paqr8
Efhc1
Gm10433
Trip11
Rin3
Lgmn
Tmem251
Serpina3f
Syne3
Vrk1
Cyp46a1
Slc25a29
Hsp90aa1
Rcor1
Tnfaip2
Snora28
Ppp1r13b
2010107E04Rik
Rd3l
Pld4
Cdca4
Brf1
Tmem121
Esyt2
Mycn
Rock2
Pqlc3
Nol10
Odc1
Adam17
Mboat2
Kidins220
Id2
Trappc12
Cbll1
Bcap29
Hbp1
Prkar2b
Pik3cg
Sypl
Atxn7l1
Ahr
Agr3
Lrrc72
Dnmt3a
Smap1
Ifrd1
Dnajb9
Nrcam
Itsn2
Wdcp
Mfsd2b
Atad2b
Scfd1
Hectd1
Heatr5a
Akap6
Egln3
Baz1a
2700097O09Rik
Psma6
Foxa1
Mia2
Fbxo33
Mis18bp1
Mgat2
9330151L19Rik
Dnaaf2
Sos2
Atp5s
Mir681
Map4k5
Nin
Actr10
2700049A03Rik
Daam1
Gpr135
Rtn1
Dhrs7
Six4
Hif1a
Rhoj
Sgpp1
Syne2
Tex21
Akap5
Zbtb25
Zbtb1
Hspa2
Ppp1r36
Gm10451
Mir5135
Max
Fut8
Plek2
Tmem229b
Rdh11
Rad51b
Susd6
Srsf5
Slc10a1
Gm20498
Pcnx
Gdf7
Dpf3
Zfyve1
Rbm25
Psen1
Numb
Entpd5
Rnf113a2
Lin52
Dlst
Acyp1
Zc2hc1c
Tmed10
Fos
Gm805
Pum2
Ahsa1
Cep128
Ston2
Flrt2
Eml5
Foxn3
Gm26839
Pik3r1
Cd180
Srek1
Erbin
Nln
Trappc13
Adamts6
Rnf180
Htr1a
Apoo-ps
Zswim6
Pde4d
Rab3c
Gapt
Gpbp1
Map3k1
Gm15326
Snx18
Arl15
Parp8
Nnt
Paip1
4833420G17Rik
AF067061
Mtr
Heatr1
Ero1lb
Tbce
Arid4b
Inhba
Mplkip
Gpr141
Elmo1
Trim27
Hist1h2an
Pom121l2
Hist1h2ah
Abt1
C230035I16Rik
Hist1h4f
Hist1h2ae
Hist1h4d
Hist1h2be
Hfe
Hist1h4a
Slc17a4
Carmil1
Cmah
Ripor2
BC005537
Mrs2
Sox4
Ripk1
Slc22a23
Cdyl
Prim2
F13a1
Ly86
Bag2
Rreb1
Cage1
Bloc1s5
Eef1e1
Gcnt2
Mir5124a
Tmem14c
Nedd9
Hivep1
Phactr1
Tbc1d7
Nol7
Mcur1
Rnf182
Gm5083
Mir5103
Ptpn18
Prss39
Dtnbp1
Mylip
Atxn1
Nup153
Kif13a
Rnf144b
Mirlet7d
Card19
Ippk
S1pr3
Syk
Nfil3
Sfxn1
Nsd1
Slc34a1
Pfn3
Grk6
Caml
Pcbd2
Klf6
1700066J03Rik
Hnrnpk
Slc28a3
Golm1
Zcchc6
Dapk1
Hs6st1
Mir6897
Uggt1
2010111I01Rik
Fancc
Ptch1
Ercc6l2
Adcy2
Nsun2
Inpp4a
Pdcd6
Erap1
Cast
Rfesd
Mctp1
Nr2f1
Txndc9
Eif5b
Cetn3
Mef2c
Rasa1
Aff3
Wdr37
Atg10
Ssbp2
Acot12
Npas2
Dhfr
Cmya5
Papd4
Homer1
Lhfpl2
Scamp1
Tbc1d8
F2rl1
F2rl2
Iqgap2
Hmgcr
Fam169a
Enc1
Lncenc1
Ankra2
Fcho2
Tnpo1
Gm807
Map4k4
Cartpt
Il1r1
Il1rl1
Uchl3
Cln5
Scel
Ednrb
Fhit
Spry2
Trim52
Mir6239
LOC105245869
Abcc4
Cldn10
Mbnl2
Gpr18
Thoc7
Atxn7
Psmd6
Il3ra
Nr1d2
Ube2e2
Saysd1
Anxa7
Ppp3cb
Zswim8
Ndst2
Kat6b
Comtd1
Zfp503
Ppif
Dennd6a
Arf4
Appl1
Actr8
Chdh
Mir3076
Rft1
Sfmbt1
Spcs1
Sh3bp5
Colq
Ankrd28
Oxnad1
Ncoa4
Arhgap22
Wapl
Tspan14
Psmc6
Samd4
Wdhd1
Pnp2
Hnrnpc
Supt16
Rab2b
Olfr1509
Dad1
4931414P19Rik
Slc7a8
Pabpn1
Psme2
Irf9
Ipo4
Mdp1
Gmpr2
Dhrs1
Mcpt8
Pspc1
Zmym5
Zmym2
Il17d
Lats2
Zdhhc20
Slc40a1
Setdb2
Mtmr6
Spata13
Arl11
Dleu2
Mir6541
Pinx1
Kif13b
Ints9
Extl3
Pbk
Clu
Adam2
Ptk2b
Slc39a10
Rhobtb2
Egr3
Ccar2
Fndc3a
Rcbtb2
Lpar6
Itm2b
Med4
Htr2a
Lrch1
Rubcnl
Siah3
Cog3
Tsc22d1
Serp2
Akap11
Mrpl15
Zfp957
Naa16
Kbtbd6
Elf1
Lypla1
Pdhb
Kctd6
Diaph3
Atf1
Methig1
Gm5475
C330013E15Rik
Bin2
Cela1
Galnt6
Slc4a8
Acvrl1
6030408B16Rik
Mir1941
Zfp740
Itgb7
Atf7
Calcoco1
Hnrnpa1
Sub1
Zfr
Mtmr12
Nabp1
Cdh9
Stat4
Stat1
Basp1
Fam105a
Trio
Inpp1
Dap
2021-03-06
Mtdh
Laptm4b
Fbxo43
Polr2k
Pabpc1
Ywhaz
Gm10384
Zfp706
Hecw2
Mir6951
Mir7681
Azin1
Oxr1
Angpt1
Eif3e
Ankrd44
Hspd1
Trps1
Rpl37
Rftn2
Ptger4
Ext1
Mtbp
Derl1
Fam83a
Fer1l6
Mtss1
Nsmce2
Trib1
Myc
Pvt1
Gsdmc
Asap1
Fyb
Kcnq3
Tmem71
Sla
Rictor
St3gal1
Ago2
Slc45a4
Mroh5
Ly6e
Exosc4
Cyhr1
Arhgap39
Zfp251
Rpl8
Myh9
Ncf4
Rac2
Gga1
Ankrd54
Cby1
Gtpbp1
Sgo2a
Mir7213
Tab1
Tnrc6b
Mkl1
L3mbtl2
Tob2
Xrcc6
Mir33
Cenpm
Pacsin2
Mcat
Tspo
Clk1
Nipbl
Samm50
Nup50
Fam118a
Mirlet7c-2
Ndufb3
Celsr1
Gramd4
Cerk
Gm15569
Tbc1d22a
Cflar
Casp8
Zbed4
Chkb
Nadk2
Abcd2
Skp2
Gxylt1
Yaf2
Twf1
Capsl
Slc38a1
Slc38a2
Nop58
Spef2
Pced1b
Amigo2
Endou
Hdac7
Asb8
Lalba
Kansl2
Ccnt1
Rnd1
Racgap1
Gpd1
Ctla4
Socs1
LOC108168304
Rmi2
Txndc11
Zc3h7a
Mir193b
Mzt2
Fgd4
Spag6l
Igll1
Mapk1
Thap7
Klhl22
Slc25a1
Dgcr6
Mir6366
Txnrd2
Klhl6
Abcc5
Gm16863
1300002E11Rik
Tmem41a
Senp2
Tra2b
Mir6362
Eif4a2
Adipoq
St6gal1
Masp1
Bcl6
Lpp
Tprg
Il1rap
Uts2b
Ccdc50
Gp5
Atp13a3
Fam43a
Xxylt1
Acap2
Ppp1r2
Eef1b2
Dlg1
Pak2
Rnf168
Pcyt1a
Tnk2os
Lmln
Zfp148
Heg1
Ccdc14
Sec22a
Dirc2
Wdr5b
Iqcb1
Zfp263
Gsk3b
Popdc2
Tmem39a
Arhgap31
Crebbp
Zbtb20
Ccdc191
Naa50
Spice1
Cd200r3
Creb1
Tfap4
Pam16
Ccnyl1
Trat1
Dzip3
Anks3
Ift57
Cd47
Idh1
Cblb
Alcam
Nfkbiz
Cep97
Rpl24
Pcnp
Tomm70a
Dcbld2
4930453N24Rik
Cggbp1
Kansl1l
Gbe1
Lipi
Samsn1
Nrip1
Usp25
Mir125b-2
Btg3
D16Ertd472e
Bach1
Tiam1
Sod1
Synj1
Olig2
Il10rb
A930006K02Rik
Tmem50b
Gm10785
Cryzl1
Itsn1
Runx1
Morc3
Dscr3
Dyrk1a
Ikzf2
Kcnj15
Erg
Pcp4
Dscam
Qk
Pacrg
Agpat4
Slc22a3
Tcp1
Wtap
Gm5091
Pdcd2
Chd1
Lnpep
9330136K24Rik
Mreg
Zfp758
Zfp945
Zfp13
Elob
Amdhd2
Tedc2
Pkd1
Msrb1
Fahd1
Fam173a
Smarcal1
Tmem8
Fam234a
Crebrf
Ggnbp1
Rpl37a
D17Wsu92e
Anks1
Ppard
Mapk14
Brpf3
Srsf3
Cdkn1a
Cpne5
Fgd2
Pim1
Mdga1
Glo1
Scaf8
Slc37a1
Pknox1
2021-03-02
Angptl4
Rgl2
H2-K1
Brd2
Tap2
BC051142
Egfl8
Ehmt2
Ddah2
Nfkbil1
H2-D1
H2-Q6
4833427F10Rik
Flot1
Ppp1r10
Trim39
Znrd1as
Tns1
Crisp2
Rhag
9130008F23Rik
Tnfrsf21
Slc11a1
Enpp4
Clic5
Cdc5l
Aars2
Nfkbie
Gtpbp2
Polr1c
Cnpy3
Bicral
Trerf1
Ccnd3
Tspo2
Lrfn2
Rftn1
Tbc1d5
Zfand2b
Satb1
Ankzf1
Stk16
Rab5a
Kat2b
Zfp119b
Mpnd
Hdgfl2
Ticam1
Plin3
Znrf4
Vmac
Dus3l
Rfx2
Mllt1
Khsrp
3300005D01Rik
Pdzph1
Synj2
Pja2
Tmem232
Rab31
Ankrd12
Dynlt1f
Ezr
L3mbtl4
Zbtb14
Rsph3b
Tgif1
Myl12b
Myl12a
Lpin2
Emilin2
Smchd1
Ypel5
Lbh
Lclat1
Xdh
Ltbp1
Eif2ak2
Tagap
Rmdn2
Hnrnpll
Srsf7
Slc8a1
Mta3
Zfp36l2
Lrpprc
Ppm1b
Prepl
Srbd1
Prkce
Mcfd2
Calm2
Kcnk12
Ppp1r21
Pde10a
Nrxn1
2700099C18Rik
Wdfy1
Serpine2
Cul3
Dock10
Esco1
1010001N08Rik
Impact
Zfp521
Psma8
Kctd1
Rnf125
Garem1
Mapre2
Zfp397
Zfp35
Ino80c
Galnt1
Slc39a6
Tpgs2
Crem
Epb41l4aos
Apc
Pkd2l2
Egr1
Hspa9
Matr3
Paip2
Spata24
Ube2d2a
Cxxc5
Nrg2
Pura
Cystm1
Sra1
Hars2
Taf7
Diaph1
Arap3
Ndfip1
Arhgap26
Nr3c1
Pabpc2
Mtpap
Ccdc112
Fem1c
Ticam2
Eif1a
Ap3s1
Dner
Svil
Dmxl1
Tnfaip8
Sncaip
Snx2
Snx24
Zfp438
Csnk1g3
Zfp608
Zeb1
Gramd3
Lmnb1
Sp100
Cab39
Arhgap12
Psmd1
Ndst1
Rps14
Hmgxb3
Csnk1a1
Pcyox1l
Adrb2
Piezo2
Snora75
Snord82
Wdr7
Nmur1
Tex44
Epc1
Atp8b1
Mir1893
Ptma
Nedd4l
Mir122
Zfp532
Pmaip1
Dis3l2
Impa2
Tubb6
Cep76
Ptpn2
Ldlrad4
Fam210a
Mc2r
Tcf4
Rab27b
Stard6
Poli
Mbd2
D730045A05Rik
Mbd1
Myo5b
Acaa2
BC031181
Dym
Smad7
Gm10532
Inpp5d
Siglec15
Setbp1
Txnl4a
Pqlc1
Nfatc1
Atp9b
Mbp
Zfp236
Zfp407
Cyb5a
Arl4c
Agap1
Thoc1
Cops8
Fads3
Lrrc10b
Lrrfip1
Ddb1
Prpf19
Ms4a4b
Ms4a3
Gif
Ramp1
Olfr1423
Mpeg1
Dtx4
Lpxn
Asb1
Psat1
Gnaq
Mir496b
Gna14
Vps13a
Gcnt1
Rfk
Nmrk1
Anxa1
1500015L24Rik
Zfand5
Gda
Abhd17b
Tmem2
Hdac4
Mir1192
Mamdc2
Fam122a
Pip5k1b
Foxd4
Dock8
Smarca2
Gpc1
Rfx3
Cdc37l1
Ak3
Jak2
Cd274
Pdcd1lg2
9930021J03Rik
Kif1a
Sgms1
Minpp1
Papss2
Pten
Cpt1a
Acta2
Fas
Pank1
Ppp6r3
Pcgf5
Fgfbp3
Btaf1
Cpeb3
Kif11
Exoc6
Cyp26a1
Dtymk
Fra10ac1
D2hgdh
Chka
Tcirg1
Aldh3b1
Pdlim1
Gstp2
Aldh18a1
Entpd1
Dntt
Pik3ap1
Frat1
Frat2
Pgam1
Marveld1
Grk2
Kdm2a
Cnnm1
Gm20467
Nkx2-3
Slc25a28
Chuk
Scd1
Lzts2
Kazald1
Pcx
Fbxw4
Rce1
Mir146b
Trim8
Cnnm2
Nt5c2
Ina
Taf5
Sh3pxd2a
Stn1
Gm19557
Slk
Sfr1
Itprip
Cfap58
Add3
Mxi1
Mirt1
Rbm20
Pdcd4
Shoc2
Rrs1
Fibp
Zdhhc6
Tcf7l2
Dclre1a
St8sia4
Ablim1
Pdzd8
Eif3a
Sac3d1
Csf2ra
Snx15
Map4k2
Sf1
Rasgrp2
Mybl1
Macrod1
LOC102639888
Pla2g16
D1Ertd622e
Vcpip1
Gin1
Slc22a8
Slc22a6
Wdr74
Bscl2
Uqcc3
Mta2
Scgb1a1
Tcf24
Itih5
Prr5l
Ldlrad3
Trim44
Cd44
A930018P22Rik
Hipk3
Cstf3
Them7
Elp4
Prkcq
Ankrd16
Bmf
Plcb2
Vps18
Ino80
Ndufaf1
Ehd4
Zfp106
Stard9
Ubr1
Mfap1a
Frmd5
Ctdspl2
B2m
Shf
Gatm
Sqor
Itga8
Cops2
Dtwd1
Atp8b4
Hdc
Gabpb1
Trpm7
Snrnp200
Stard7
Dusp2
Kcnip3
Nphp1
Tmem87b
Zc3h6
Gm14023
Tgm3
Nop56
Ptpra
Ddrgk1
Atrn
Cenpb
Ap5s1
Slc23a2
Cds2
Crls1
Cubn
Tmx4
Trdmt1
Plcb4
Vim
Stam
Dstn
Rrbp1
Snx5
Sec23b
Nkx2-4
Nxt1
Acss1
E130215H24Rik
Gins1
Nanp
Fam110a
Tbc1d20
Rbck1
Id1
Nol4l
Commd7
E2f1
Pxmp4
Trp53inp2
Cep250
Cpne1
Romo1
Rbm39
Phf20
Scand1
Tgif2
1110008F13Rik
Src
Tgm2
Actr5
L3mbtl1
Ift52
Mybl2
Ttpal
Pkig
Stk4
Pigt
Pcif1
Ncoa5
Slc35c2
Eya2
Ncoa3
Prex1
Stau1
Rnf114
Snai1
Cebpb
Tmem189
Ripor3
Dpm1
Zfp217
Gm17619
Bcas1
Cstf1
Cass4
Rbm38
Ctcflos
Zbp1
Ppp4r1l-ps
Stx16
Gnas
Ctsz
Tubb1
Psma7
A930004D18Rik
Dido1
Rtel1
Dnajc5
Polr3k
Dnajc1
Commd3
Spag6
Pip4k2a
Apbb1ip
Acbd5
Yme1l1
Psd4
Cacna1b
Tubb4b
Ndor1
Tmem250-ps
Qsox2
Notch1
Ralgds
Gfi1b
Tsc1
Gtf3c4
Setx
Trub2
Gle1
Ptpa
1700001O22Rik
Usp20
Hmcn2
Abl1
Pomt1
Swi5
Golga2
Pip5kl1
Sh2d3c
Tor2a
Rpl12
Rpp38
Pbx3
Hspa5
Rabepk
Phf19
Cntrl
Hspa14
Rab14
Ggta1
Dab2ip
Ptgs1
Fam107b
Rc3h2
Zbtb26
Arpc5l
Golga1
Kynu
Arhgap15
Gtdc1
Zeb2
Mir5129
Zeb2os
Lypd6
Optn
Stam2
Arl6ip6
Nr4a2
4930555B11Rik
Cytip
Dhtkd1
Baz2b
2021-03-07
Rbms1
Tbr1
Gca
Cobll1
Slc38a11
Celf2
Cers6
Klhl23
Ubr3
Dcaf17
Dlx2
Platr26
Itga6
Pdk1
Cdca7
Sp3
Cir1
Wipf1
Hnrnpa3
Prkra
Ube2e3
Itga4
Ppp1r1c
Prdx6b
Dnajc10
Calcrl
Zdhhc5
Clp1
Prg2
Ssrp1
Ptprj
LOC102632821
Ckap5
Cry2
Gm10804
4930406D18Rik
Igsf3
Atp1a1
Tspan2
Tspan2os
Dennd2c
Trim33
Hipk1
Ap4b1
Bcl2l15
Rsbn1
Lrig2
Slc16a1
Capza1
St7l
Rap1a
Cept1
Kcna3
AI504432
Strip1
Gnat2
Gnai3
Amigo1
Sort1
Prpf38b
Fam102b
Vav3
S1pr1
A930005H10Rik
Dph5
Cdc14a
Lrrc39
Trmt13
Mfsd14a
Tmem56
Alg14
Cnn3
Slc44a3
F3
Abca4
Gclm
Fnbp1l
Ugt8a
Ank2
Zgrf1
Fam241a
Mcub
Sgms2
Cenpe
Ube2d3
Nfkb1
Ppp3ca
Dnajb14
Dapp1
Metap1
Mir1956
Tspan5
Rap1gds1
Pdlim5
Gbp2b
Gtf2b
Lmo4
Clca3a1
Odf2l
2410004B18Rik
Syde2
Ssx2ip
Spata1
Gng5
4930503B20Rik
Car3
Car2
Fubp1
Pigk
Gm9733
Msh4
Ptger3
Ankrd13c
Mtfr1
Pde7a
Cpa3
Tbl1xr1
1700125G22Rik
Ghsr
Fndc3b
Mynn
Skil
Actl6a
Dnajc19
Dcun1d1
Mccc1
4932438A13Rik
Spry1
Pgrmc2
Jade1
D3Ertd751e
Slc7a11
Noct
Elf2
Setd7
Mgst2
Maml3
Exosc8
Mab21l1
Commd2
Gpr171
P2ry14
P2ry13
Mbnl1
P2ry1
Kcnab1
4931440P22Rik
Shox2
Il12a
Smc4
Trim59
Ppm1l
Nmd3
Golim4
Rapgef2
Ppid
4930579G24Rik
Fam198b
Mnd1
Trim2
Fhdc1
Fbxw7
Gatb
Mrpl24
Lmna
Arhgef2
Rusc1
Pklr
Zbtb7b
Shc1
Pmvk
Atp8b2
Tpm3
Gatad2b
Chtop
Zbtb10
S100a11
S100a10
Psmd4
Vps72
Cers2
Setdb1
Mcl1
Adamtsl4
Anp32e
Plekho1
Zfp704
Otud7b
Sf3b4
Hist2h3b
Gm5544
Notch2
Hmgcs2
Phgdh
Pag1
E130102H24Rik
Dnajc6
Leprot
Pde4b
Dab1
Acot11
Ssbp3
Zcchc11
Txndc12
Cdkn2c
Faf1
Tal1
Pdzk1ip1
Cyp4x1os
Gpbp1l1
Kif2c
Rnf220
Atp6v0b
Cdh17
Ebna1bp2
Ybx1
Ccdc30
Foxj3
Nfyc
Smap2
Rlf
Cap1
Akirin1
1110065P20Rik
Zc3h12a
Oscp1
Trappc3
Ago3
Ago4
Phc2
Ak2
1700086P04Rik
C77080
Zbtb8os
Hdac1
Tmem39b
Khdrbs1
Ptp4a2
Pef1
Fabp3
Pum1
Ythdf2
Trnau1ap
Ptafr
Themis2
Wasf2
Gpatch3
Pigv
Arid1a
Cd52
Ubxn11
Sh3bgrl3
Pafah2
Mtfr1l
[truncated: 973 more rows]
